# Supplementary material for: Systematic analysis of CCCH zinc finger family in Brassica napus showed that BnRR-TZFs are involved in stress resistance
Source: BMC Plant Biol. 2021 Nov 23;21:555. doi: 10.1186/s12870-021-03340-8 (PMC8609832; doi:10.1186/s12870-021-03340-8)
Supplement: Supplementary file 1 — Additional file 1. (XLS 272 kb) [file 12870_2021_3340_MOESM1_ESM.xls]

## Sheet: B. napus
	Detailed information of CCCH gene family in B.napus
Subfamily				Locus	Strand	start	end	Size(aa)	Mass (Da)	PI	Number of CCCH zinc finger E<10	Type of CCCH motifs	CCCH motifs	protein sequence
Ⅰ	BnC3H1	GSBRNA2T00000169001	BnaA05g26510D	chrA05	+	19403852	19407857	538	58886.9	7.25	6	|853|853|853|853|853|853|	|ZF1:CTHYMQTRTCKFGEGCKFDH|ZF2:CPYYIKTQRCKYGLRCKFNH|ZF3:CTFYMKTGKCKFGLTCKFHH|ZF4:CPFYLKTGSCKYGATCRYNH|ZF5:CDYYMKTGECKFGERCRFHH|ZF6:CPYYMKTGTCKYGATCKFDH|	MAAHRHQLFTYALQPSLAAASTASPAPPPPQPQPQQNLSLSSLYASSAADRYYPDATFRFLSRDGSESLTNNYQPTVASSSSSSAMYHHHLPNAASHLAYPPQLMQHQEAWPPGVEPPAAAAVEPLPPGVKRTSEALYYPTLYGAHNPMGQTEAWYTTDYLTKRLKLESTSHLPVYPQRAGEKDCTHYMQTRTCKFGEGCKFDHPVWVPEGGIPDWKEAPVVPNDEYPERPGEPDCPYYIKTQRCKYGLRCKFNHPKTAAAVTVETPDALPERPSEPPCTFYMKTGKCKFGLTCKFHHPKDIQLPSSSQDNGSTEAVTSEPDVTNNPHVTFAPAAYYNSKGLPARPAEVDCPFYLKTGSCKYGATCRYNHPERTAFTPQAGGINYPLVSPTSASVNLGL…
	BnC3H4	GSBRNA2T00002814001	BnaC05g03020D	chrC05	-	1441261	1443793	407	44842.5	8.9	5	|853|853|853|853|853|	|ZF1:CQFYLRTGLCGYGSTCRYNH|ZF2:CEYYLKTGACKYGSTCKYHH|ZF3:CPYYLRTGTCRFGVACKFHH|ZF4:CRFFMNTGTCKYGEHCKYTH|ZF5:CGSFKSYGFCKFGPNCNFDH|	MRLMSDTHHVQSSTGSVRSSQKIEDAFRKMKVNDGNGVEQSDPYPDRPGERDCQFYLRTGLCGYGSTCRYNHPTNLPQVMYYNEELPERIGQPDCEYYLKTGACKYGSTCKYHHPKDRNGAEPVLFNVLNLPMRQGEKPCPYYLRTGTCRFGVACKFHHPQPDNGHSTAAAAAAAYGMSTFPSAGLHHAGGLTMVPTYGTLPRPQLPQSYVMVSPSQGLLPPQSWTTYMGASNSMYGVKNQVYYSGSSAPMPMGVTLNGGDLSERSEQQQQQCRFFMNTGTCKYGEHCKYTHLGVRVSPPPPPPSFINPFVLPARPGQPPCGSFKSYGFCKFGPNCNFDHSYPTGLPMPSSLASPYPSHVSSNYQRISPAPSRSGSKAMPNDKPDVKKEKPGTEKPEQV…
	BnC3H5	GSBRNA2T00003633001	BnaA05g33310D	chrA05	-	22606025	22608347	395	43664	6.82	5	|853|853|853|853|853|	|ZF1:CSYYIRTGLCRFGSTCRFNH|ZF2:CEYYLKTGTCKFGVTCKFHH|ZF3:CAYFLRTGHCKFGATCKFNH|ZF4:CQFYMKTGDCKFGTVCKFHH|ZF5:CVFYSRYGICKFGPSCKFHH|	MDFNAGVPMSSLSPLMTQEAMWQMNLSPDETMETGSYPERPGEPNCSYYIRTGLCRFGSTCRFNHPPDRELVIATARMRGEYPERIGQPECEYYLKTGTCKFGVTCKFHHPRNKAGIAGRVSLNMLGYPLRSNEVDCAYFLRTGHCKFGATCKFNHPQPQPQPTTNLMVPTSGQQQSYPWSSASFIPSPRWQDPSGYTPLLMPQGVVPVQGWNPYTGQLGAVSPSGTGNDQTSYRNMQQSEIKESGSHSQGSFSGLNTGSSVPLGGFYALPSESVFPERPGQPECQFYMKTGDCKFGTVCKFHHPRDRQAPPPDCLLSTIGLPLRPGEPLCVFYSRYGICKFGPSCKFHHPMEVFAYDNTASETDEVVETSGGHSRRVSVSETRQATTSGEDTTN*
	BnC3H7	GSBRNA2T00006039001	BnaAnng03230D	chrAnn_random	-	2662891	2665128	432	46088.7	8.41	5	|853|853|853|853|853|	|ZF1:CIYYLRTGVCGYGSRCRFNH|ZF2:CQHFMRTGTCQFGASCKYHH|ZF3:CSYYMRTGQCKFGLTCRFNH|ZF4:CQYFMRTGDCKFGSSCRYHH|ZF5:CTHFAQHGICKFGPACKFNH|	MDRYGRAGEEGSRSDPSIQWTSHGVETSMGRLALGGGGESYPERSDEPDCIYYLRTGVCGYGSRCRFNHPRNRGAVIGGGDGGLPERMGHPVCQHFMRTGTCQFGASCKYHHPRQGGGSVAPVSLSYLGYPLRQGEKECSYYMRTGQCKFGLTCRFNHPVPLQPQQQQPQPQLQTIYPTLQSQPMPSSQQYGLVLSRPSLLPASYLPSPYGGPPPMVMPPGMVTYPSWNPYQASLTAMPSPGTQPSSSVYGIAPLSPSGPAYTGTYQSGGPSLTTSTEQSFPQRPDQPECQYFMRTGDCKFGSSCRYHHPPLDAVLQPKTGVLLNSIGLPLRPGVAQCTHFAQHGICKFGPACKFNHSMSSSLSYSPSASSLTNMPVAPYPIGSSAPISSSNEPTTEAV…
	BnC3H8	GSBRNA2T00006460001	BnaA04g19090D	chrA04	-	15145472	15147882	408	44522.5	5.92	5	|853|853|853|853|853|	|ZF1:CHYFMRTGKCGYGSSCRYNH|ZF2:CEYFLKTGACKYGAACKYNH|ZF3:CPYYMQKGMCRFGVACKFHH|ZF4:CSFFMKTGTCKYGDNCKYSH|ZF5:CGNFKAYGFCKYGANCKFDH|	MSETPQVQNSTGSIPSSDKSEDTLTKVKVNEENMDEPSLFPDRPGERDCHYFMRTGKCGYGSSCRYNHPVSHVPEAVFYHREELPERVGQPDCEYFLKTGACKYGAACKYNHPKDRNGAGPVLFNALGYPMRQGEKSCPYYMQKGMCRFGVACKFHHPQTHNAQPTSFPFGGSLPVMSLAPATYEAMSRPQALHPQAYSFMVAPPQGWSTFMGGYDMKTELDSSSEKAECSFFMKTGTCKYGDNCKYSHPKERMLLSPPPNLFNPVVLPARPGLPACGNFKAYGFCKYGANCKFDHPVPVNTYNNTGSTMPSPPSAYAPPVSTPVRITSPPGRSNGGDKPAAEDNSSETVKEEDGPDKAEVHDSSQLSHGSTALSNDAENPGPETKKEDDDPLPADNSG…
	BnC3H9	GSBRNA2T00007244001	BnaA05g35010D	chrA05_random	+	528328	531400	439	48325.6	6.97	5	|853|853|853|853|753|	|ZF1:CQFFLRTGQCGYGNTCRYNH|ZF2:CEYFLKTGACKYGSTCKYHH|ZF3:CPYYMQKGMCRFGVACKFHH|ZF4:CRFFMNTGTCKYGDDCKYTH|ZF5:CGNFASGYCKYGANCKFDH|	MSETQQVQNSTGSIRSSENIEDTFRRMEVNEEQSSQYPDRPGERDCQFFLRTGQCGYGNTCRYNHPLSHLPQGVFYQRDDLPERIGQPDCEYFLKTGACKYGSTCKYHHPKDRNGAGPVLFNVLGYPMRQGEKSCPYYMQKGMCRFGVACKFHHPHPNPQPHNGSHATTYGMSSFPPAGFPYAGGLPMMSLPPATYGVMPPPGTYGGAMPRPQVPHPQTYMPFMVPPPQGWSTYMAGSNPIYNVKTQLDSSSSASVPVAVTSHQHSVSERAECRFFMNTGTCKYGDDCKYTHPRERMLSPNLLNPIVLPARSGKPACGNFASGYCKYGANCKFDHPMHPYYGTGLTMPSLPTAYASNVTTHLPSRSDSNALSNGSKPAAENHTSETEKQDDKSEVQDPS…
	BnC3H11	GSBRNA2T00008341001	BnaC04g00080D	chrC04	-	22108	24441	458	49054.4	8.99	5	|853|853|853|853|853|	|ZF1:CAYYMRTGVCGYGSRCRFNH|ZF2:CQFYLKTGTCKFGASCKFNH|ZF3:CSYFLKTGQCKFGITCKFHH|ZF4:CQYYLKTGDCKFGTSCKFHH|ZF5:CTFYVQNGFCKFGSTCKFDH|	MDMYGRTPPTAMNGSHAPPQWTPGDADTGLLLQAESSMWRLGLGSEAYPQRAGAPDCAYYMRTGVCGYGSRCRFNHPPDRASVEATVRATGQYPERLGALPCQFYLKTGTCKFGASCKFNHPRNAAGGSMTHVPLNIYGYPVRQGENECSYFLKTGQCKFGITCKFHHPHPASAASATATLPPPASAPQFYSSVQQHSLMPGPPSSSLRPLLPGSYMQGAYGPMLLTTPGVLPIQAWNPYSAPVSPALSPGAQHAASLYGVTQLSSTTPGVYPSGVVTLKEESFPERPAEPECQYYLKTGDCKFGTSCKFHHPRDRVPPRPNCDLSSVGLPLRPGVQRCTFYVQNGFCKFGSTCKFDHPVGTIRYNPSASSLADAPVAPYPVTSLLASSSSSSAELIPG…
	BnC3H14	GSBRNA2T00010620001	BnaAnng12470D	chrAnn_random	+	13448154	13450741	406	44897.8	8.85	5	|853|853|853|853|853|	|ZF1:CQFYLRTGLCGYGSTCRFNH|ZF2:CEYYLKTGACKYGSTCKYHH|ZF3:CPYYLRTGTCRFGVACKFHH|ZF4:CRFFMNTGTCKYGEHCKYTH|ZF5:CGSVKSFGFCKFGPNCNFDH|	MRPMSETHHVQSSTGSVRSSQKIEDAFRKMKVNDGNGVEQPDPYPDRPGERDCQFYLRTGLCGYGSTCRFNHPTNLPQVMYYNEELPERIGQPDCEYYLKTGACKYGSTCKYHHPKDRNGAEPVLFNVLNLPMRQGEKPCPYYLRTGTCRFGVACKFHHPQPDNGHSTAAAYGMPTFPSAGLHHAGGLTMVPTYGTLPRPQLPQSYVMVSPSQGLMPPQSWATYMGASNSMYGVVKNQVYYPGSSAPMHMGVTLSGGDLSERSEQQQQCRFFMNTGTCKYGEHCKYTHLGVRVSPPPPPPSFINPFVLPARPGQPACGSVKSFGFCKFGPNCNFDHSVLPYPTGLPMPSSLPNPYPSHVPSNYQRISPTPSRSGSKAMHNDKPDVKKEMPGTEKPEQVQ…
	BnC3H16	GSBRNA2T00011333001	BnaAnng12770D	chrAnn_random	+	13643914	13645753	374	41912.9	7.06	5	|853|853|853|853|853|	|ZF1:CSYYIRTGLCRFGSTCRFNH|ZF2:CEYYLKTGTCKFGVTCKFHH|ZF3:CAYFLRTGHCKFGATCKFNH|ZF4:CQFYMKTGDCKFGTVCKFHH|ZF5:CVFYSRYGICKFGPSCKFNH|	MDFNAGVPMSSLSPLMINQEAMWQMNLSSDETMETGSYPERPGEPDCSYYIRTGLCRFGSTCRFNHPRDRELVIATARMRGEYPERIGQPECEYYLKTGTCKFGVTCKFHHPRNKAGIAGRVSLNMLGYPLRSNEVDCAYFLRTGHCKFGATCKFNHPQPQPTTNLMVPTSGQQQSYPWSRASFIASPRWQDPSGFTPLMMPQGVVWNPYSGQLGSVSPSGTGNEHNNYRNMQQNESGSSVQPSENVFPERPGQPECQFYMKTGDCKFGTVCKFHHPRDRQPPSPDCLLSPIGLPLRPGEPVCVFYSRYGICKFGPSCKFNHPMEVFAYDNTASETDEVVETSRGDSRRVSVSETRQATTTTSGQDTPTDTQQQ*
	BnC3H30	GSBRNA2T00023127001	BnaA02g35100D	chrA02_random	-	63459	65742	446	47734.5	8.63	5	|853|853|853|853|853|	|ZF1:CVYYLRTGVCGYGSRCRFNH|ZF2:CQHFMRTGTCRFGATCKYHH|ZF3:CSYYMRTGQCKFGSTCRFHH|ZF4:CQYFMRTGDCKFGNSCRFHH|ZF5:CSHFAQHGVCKFGPACKFDH|	MERYGRAGEEGLRSDPSLETGLEASMWRLGLGGGGGESYPERLDEPDCVYYLRTGVCGYGSRCRFNHPCNRAPVLGGLRTEAGEFPERMGQPMCQHFMRTGTCRFGATCKYHHPRQGGRDSFTTPTSLSYMGLPLRPGEKECSYYMRTGQCKFGSTCRFHHPVPPGVQAPSPSQQLSTGPAIYPPLQSQSVPSSQQFGLVIPRPQLLPGSYVQSPYGTYNQMVLPPPPPGMVPYSGWNPYLASSISAMPSHGSQPSMGSSSVYGVRPLSPPTPAYPSGPSSNKEQTFPQRPGQPECQYFMRTGDCKFGNSCRFHHPLEAASPKGVNLSPIGLPLRPGTAPCSHFAQHGVCKFGPACKFDHSMSSSSLGYSPSASSVSDMHVVPYPLGSSSLGMSAPSSS…
	BnC3H32	GSBRNA2T00024141001	BnaC04g43420D 1	chrC04	-	43720455	43723447	470	51648	6.09	5	|853|853|853|853|853|	|ZF1:CHYFLRTGKCGYGSSCRYNH|ZF2:CEYFLKTGACKYGAACKYNH|ZF3:CPYYMQKGMCRFGVACKFHH|ZF4:CPYYMQKGMCRFGVACKFHH|ZF5:CGNFKAYGFCKYGANCKFDH|	MSETQQVQNSTGSIPSSDKTEDTLTKVKVNEENMDEPSLFPDRPGERDCHYFLRTGKCGYGSSCRYNHPVSHVPEAVFYHREELPERVGQPDCEYFLKTGACKYGAACKYNHPKDRNGAGPVLFNTLGYPMRQGEKSCPYYMQKGMCRFGVACKFHHPQTHNAQPTSFPFGGSLPVMSLAPATYEAMSRPQALHPQAYSFMVAPPQGWSTFMGGYDMKTELDSSSERAECRFFMKTGTCKYGDSCKYSHPKERMLLSPPPNLFNPVVLPARPGQPACGNFKAYGFCKYGANCKFDHPVPVNTYNNTGSTMPSPPSAYAPPVSTPVRITSPPSRSNGGDKPAAEDNSSETVKEEDGPEKSEVQDDDPSPPFSDANQSGFVWVAAVTQPDLEKRVDVGGYG…
	BnC3H33	GSBRNA2T00027078001	BnaA05g30930D	chrA05	+	21427277	21429535	437	46333.7	8.43	5	|853|853|853|853|853|	|ZF1:CIYYLRTGACGYGSRCRFNH|ZF2:CQHFMRTGTCKFGATCKYHH|ZF3:CSYYLRTGQCKFGLTCRFNH|ZF4:CQYFMRTGDCKFGSSCRYHH|ZF5:CTHFAQHGICKFGPACKFDH|	MERYGRSGEEGSRSDPSGQTGVQASVWRGGGESYPERPDEPDCIYYLRTGACGYGSRCRFNHPRDRGAVVGGVRGGGGGDGALPERMGQPVCQHFMRTGTCKFGATCKYHHPRQGGGSVAPVSLSYLGYPLRPGEKECSYYLRTGQCKFGLTCRFNHPVPQQQQQPQPQPQLHTIYPTLQSQPSQQYGLVLARPSLLPGSYLPSHYGPPMVLPPGMVTYPGWNPYQPSLTAMPSPGTQPSIGPSSVYGMAPLSPSGTAYTGTYQSGGPSLTTSKEESFPQRPDQPECQYFMRTGDCKFGSSCRYHHPLDAVQPKTSVLFSSIGLPLRPGVAQCTHFAQHGICKFGPACKFDHSMSSSLSYSPSASSLTDMPVAPYPIGSSSLSGASAPVSLSNEPTTEA…
	BnC3H42	GSBRNA2T00041349001	BnaCnng05980D	chrCnn_random	+	5419068	5421361	390	43051.3	6.85	5	|853|853|853|853|853|	|ZF1:CSYYIRTGLCRFGSTCRFNH|ZF2:CEYYLKTGTCKFGVTCKFHH|ZF3:CAYFLRTGHCKFGATCKFNH|ZF4:CQFYMKTGDCKFGTVCKFHH|ZF5:CVFYSRYGICKFGPSCKFHH|	MDFNAGVPMSSLSPLMTQEAMWQMNLSHDETMEAGSYPERPGEPNCSYYIRTGLCRFGSTCRFNHPPDRELVIATARMRGEYPERIGQPECEYYLKTGTCKFGVTCKFHHPRNKAGIAGRVSLNMLGYPLRSNEVDCAYFLRTGHCKFGATCKFNHPQPQPTTSLMVPTSGQQQSYPWSSASFIPSPRWQDPSGYTPLLMPQGVVPVQGWNPYTGQLGSVSPSGTGNDHTNYRNMQQNEAGSQSQGSVSGLNTASSVPLGGFFALPSESVFPERPGQPECQFYMKTGDCKFGTVCKFHHPRDRQAPPPDCLLSPIGLPLRPGEPLCVFYSRYGICKFGPSCKFHHPMEVFAYDNTASETDEVVETSGGHSRRVSVSETRQATTSGEDTTN*
	BnC3H57	GSBRNA2T00061146001	BnaC04g11770D	chrC04	+	9222657	9225507	485	52875.6	6.49	5	|853|853|853|853|753|	|ZF1:CQFFLRTGQCGYGNTCRYNH|ZF2:CEYFLKTGACKYGSTCKYHH|ZF3:CPYYMQKGMCRFGVACKFHH|ZF4:CRFFMNTGTCKYGDDCKYTH|ZF5:CGNFASGFCKYGANCKFAH|	MSETQQVQNSTGSIRSSENIEDTFRRMKVNEENMEEQSSQYPDRPGERDCQFFLRTGQCGYGNTCRYNHPLTHLPQGVFYQRDDLPERIGQPDCEYFLKTGACKYGSTCKYHHPKDRNGAGPVLFNVLGYPMRQGEKSCPYYMQKGMCRFGVACKFHHPHPNPQPHNGSHATTYGMSSFPSVGFPYGGGLPMMSMPPPTYGVMPPPPANYGAMPTRPQVPHPQAYMPFMVPPPQGWSTYMAGSNPIYNVKTQPDSSSSASVPVAVTSHQHSVSERAECRFFMNTGTCKYGDDCKYTHPRERMLPPPPPNLLNPIVLPARPGKPACGNFASGFCKYGANCKFAHPMPLNPYDGTGLTMPSLPTAYASPFTAHLPSRSDSNALSNGSKPAAENHTSETEKQ…
	BnC3H63	GSBRNA2T00067646001	BnaCnng56860D	chrCnn_random	-	56701775	56703859	374	41927	7.06	5	|853|853|853|853|853|	|ZF1:CSYYIRTGLCRFGSTCRFNH|ZF2:CEYYLKTGTCKFGVTCKFHH|ZF3:CAYFLRTGHCKFGATCKFNH|ZF4:CQFYMKTGDCKFGTVCKFHH|ZF5:CVFYSRYGICKFGPSCKFNH|	MDFNAGVPMSSLSPLMINQEAMWQMNLSSDETMETGSYPERPGEPDCSYYIRTGLCRFGSTCRFNHPRDRELVIATARMRGEYPERIGQPECEYYLKTGTCKFGVTCKFHHPRNKAGIAGRVSLNMLGYPLRSNEVDCAYFLRTGHCKFGATCKFNHPQPQPTTNLMVPTSGQQQSYPWSRASFIASPRWQDPSGFTPLMMPQGVVWNPYSGQLGSVSPSGTGNEHNNYRNMQQNESGSSVQPSENVFPERPGQPECQFYMKTGDCKFGTVCKFHHPRDRQPPSPDCLLSPIGLPLRPGEPVCVFYSRYGICKFGPSCKFNHPMEIFAYDNTASETDEVVETSRGDSRRVSVSETRQATTTTSGQDTPTDTQQQ*
	BnC3H65	GSBRNA2T00068140001	BnaCnng09540D	chrCnn_random	+	8658749	8660163	291	32284.1	8.53	4	|853|853|853|853|	|ZF1:CKYYFRTGGCKYGLTCRFNH|ZF2:CLFYMRNGSCKFGADCKFNH|ZF3:CSYYLKTGDCKFKFTCKYNH|ZF4:CTHYSRYGICKFGPACRFDH|	MRLMDCKYYFRTGGCKYGLTCRFNHTKPNSDVPPSAPELNFLGLPIRPGEIECLFYMRNGSCKFGADCKFNHPDPTTLGGTDSPSFHGNNGGSVGSFSPKSTFQPSSTSWSSPRHANGTAPFIPSMLSQSRGASSQAPEWIGYQATSMYPSERSVFSTSTTYLMNNSTAETSIFTPYKYQKPAEEFPERPDQPDCSYYLKTGDCKFKFTCKYNHPKNRLPKQPPFALNDKGLPLRPDQVICTHYSRYGICKFGPACRFDHSIQLPDSTGSSHVVVEPPQVGAHGNESDGWN*
	BnC3H69	GSBRNA2T00073126001	BnaA06g22640D	chrA06	+	15815677	15818497	416	46407.2	6.2	5	|853|853|853|853|853|	|ZF1:CSFYIRTGNCKYGSSCKFNH|ZF2:CKYYFRTGGCKYGETCRFSH|ZF3:CPFYMRNGSCKFGSDCKFNH|ZF4:CSYYVKTGDCKFKYKCKYHH|ZF5:CTHYSRYGICKFGPACRFDH|	MSKPDPDPKPASGSSTEKDPVADHVTEELSDDLRNVGLSDEATEELSVPISVAEGDGETDQKEEEGRERVEKRTMVYPVRPDAEDCSFYIRTGNCKYGSSCKFNHPVRRKLQIGRDKVKEKEREENVENPRLMECKYYFRTGGCKYGETCRFSHTKEQTSLPSRPELNFLGLPIRPGEKECPFYMRNGSCKFGSDCKFNHPDPTAAGGVDSSLFRGNNGGSFAPKEAPQASSTSWSSSRHMNGTGTAPFIPVMYSQNRGASSQTPEWSGYQAPSAYPPERNVVPPSTYSANNSLAETSSFSQLQQQMSTEEFPERPDQPECSYYVKTGDCKFKYKCKYHHPKNRLPKQSPSSFNDKGLPLRPDQSMCTHYSRYGICKFGPACRFDHSIPPTFSSTSSQT…
	BnC3H70	GSBRNA2T00074350001	BnaC05g40550D	chrC05	+	38699479	38703358	542	59174.3	7.27	6	|853|853|853|853|853|853|	|ZF1:CTHYMQTRTCKFGEGCKFDH|ZF2:CPYYIKTQRCKYGLRCKFNH|ZF3:CPYYIKTQRCKYGLRCKFNH|ZF4:CPFYLKTGSCKYGATCRYNH|ZF5:CDYYMKTGECKFGERCRFHH|ZF6:CPYYMKTGTCKYGATCKFDH|	MAAHRHQLFTYALQPSLAAASTVSPAPPPPQPLPQPQQSLSLSSLYASSAADRYYPDATFRFLSRDGSEALTNYQATVASSSSSSAMYHHHHLPNAAAASHLAYPPQLIHQEAWPPGVEPPAAAAAAVEPLPPGVKRTSEALYYPTLYGAHNPMGQTEAWYTTDYLTKRLKLESTSHLPVYPQRAGEKDCTHYMQTRTCKFGEGCKFDHPVWVPEGGIPDWKEAPVVPNDEYPERPGEPDCPYYIKTQRCKYGLRCKFNHPKTAAAVTVETPDALPERPSEPPCTFYMKTGKCKFGLTCKFHHPKDIQLPSSSQDNGSTEAVTSEPDVTNNPHVTFAPAAYYNSKGLPARPAEVDCPFYLKTGSCKYGATCRYNHPERTAFTPQAAGINYPLVSPTSAS…
	BnC3H72	GSBRNA2T00078356001	BnaC09g39260D	chrC09	-	41923713	41926094	431	45996.2	8.3	5	|853|853|853|853|853|	|ZF1:CIYYLRTGVCGYGSRCRFNH|ZF2:CQHFMRTGTCKFGASCKYHH|ZF3:CSYYMRTGHCKFGSTCRFHH|ZF4:CQYFMRTGDCKFGASCRFHH|ZF5:CSHFAQHGICKFGPDCKFDH|	MERYGRVGEEGSRADPSPPGTETGLEGSTWRLGLRGGGGESFPERPDEPDCIYYLRTGVCGYGSRCRFNHPPNRVPVLGGLRTEPGDFPERMGQPVCQHFMRTGTCKFGASCKYHHPRQRGGDSVTVSLNYMGFPLRPGEKECSYYMRTGHCKFGSTCRFHHPLPPGVQPPSQQLSAIYPSLHSQSGVFVARPQLLPGSYVQSPYGTYSQMVLPPTGMVPYPGWNPYQASPGSQPSMGSSSVPLAPSYQTSLSSNKEQSFPQRPGEPDCQYFMRTGDCKFGASCRFHHPLEAAPPKGVNLSNIGLPLRPGTAPCSHFAQHGICKFGPDCKFDHSMGSSSLSYSTSASSLTYPLGSSSLGTLAASSSSTSDQRTELHSSSSVKPKTTTSGGSETVSAGVS…
	BnC3H94	GSBRNA2T00101643001	BnaC03g26190D	chrC03	+	14804113	14806058	421	45371.6	8.76	5	|853|853|853|853|853|	|ZF1:CPYYMRTGVCGYGSRCRYNH|ZF2:CQFYLKTGTCKYGASCKFNH|ZF3:CSYYLKTGQCKFGITCKFHH|ZF4:CQYYLKTGDCKFGTSCKFHH|ZF5:CTFYIQNGFCKFGSTCKFDH|	MDMYGRTPPSQSAHGNADTGLEESMWRLGLGSETYPERPAAPDCPYYMRTGVCGYGSRCRYNHPPDRATVEATVRATGQYPERIGEPPCQFYLKTGTCKYGASCKFNHPRNAGGSMNHVPLNIYGYPVREGGEKECSYYLKTGQCKFGITCKFHHPQPAPAAATPPPPASAPQFYPSLQQQSLMPGAPSSSLRVARTLLPGSYMQGAYGPMLLSPGVLPMQGWSPYSAPVSPALSPGATSLYGVPQLSSTTPSLPGVYPSLPSPTHSFPERPGELECQYYLKTGDCKFGTSCKFHHPRHRVPPSANCNLSPIGLPLRPGVQGCTFYIQNGFCKFGSTCKFDHPTGYNASSSSLPDAPVSTLLGAPSSTGLLSGATKKKGKGIFMCVYNVCIDTDEDSLS…
	BnC3H105	GSBRNA2T00111860001	BnaA03g29420D	chrA03	-	14305448	14308213	450	47752.3	8.11	5	|853|853|853|853|853|	|ZF1:CIYYLRTGVCGYGSRCRFNH|ZF2:CQHFMRTGTCKYGGSCKYHH|ZF3:CSYYMRTGQCKFGLTCRFNH|ZF4:CQYFMRTGDCKFGASCRYHH|ZF5:CTHFAQHGICKFGPACKFDH|	MERYGRAGEEGSRSDPSIEWSSHGGETRVEGSMWRLGLTGGGEAYPERSNEPDCIYYLRTGVCGYGSRCRFNHPRDRGAVIGGVRGGGGDGALPERMGQPVCQHFMRTGTCKYGGSCKYHHPRQGGGSVAPVSLSYLGYPLRPGEKECSYYMRTGQCKFGLTCRFNHPVPQPQQQQPQTQTIYPTLQSQPMPSSQQYGLVLTRPSLLPGSYLPSPYGPPMVLPPGMVTYPNWNPYPASLTAMPSPGTKTQPSIGTSSVYGMAPLSPSGTAYTGTYQSGGPSLTTSREEPFPQRPDQPECQYFMRTGDCKFGASCRYHHPLDAVQTNTGVLLSSIGLPLRPGTAQCTHFAQHGICKFGPACKFDHSMASSLSYSPSASSLTDMPVAPYPIGSSTLSGASA…
	BnC3H106	GSBRNA2T00112014001	BnaA03g28140D	chrA03	+	13752127	13754017	365	41020.2	7.86	5	|853|853|853|853|853|	|ZF1:CSYYIRTGLCRFGSTCRFNH|ZF2:CEYYLKTGTCKFGVTCKFHH|ZF3:CAYFLRTGHCKFGATCKFNH|ZF4:CQFYMKTGDCKFGTVCKFHH|ZF5:CVFYSRYRICKFGPSCKFHH|	MINQEAMWQMNMTSDETMEPGSYPERPGEPDCSYYIRTGLCRFGSTCRFNHPRDRELVIATARMRGEYPERIGQPECEYYLKTGTCKFGVTCKFHHPRNKAGIAGSVSLNMLGYPLRSNEVDCAYFLRTGHCKFGATCKFNHPQPQPTTNLMVPTSGQQQSYPWSRASFIPTPRWQDPSGFTPLMMPQGVVWNPYTGQLGSVSPSGTGNDHNNYRELQQNESGSSVPQGGIYALPSESVFPERPGQPECQFYMKTGDCKFGTVCKFHHPRDRQTPPPDCLLSPIGLPLRPGEPLCVFYSRYRICKFGPSCKFHHPMGVFTYDNTASETDEVMKTTTGHSRRLSVSETRQAATISGQDTTIDTTHE*
	BnC3H110	GSBRNA2T00114745001	BnaC02g08160D	chrC02	+	4433871	4436193	405	43772.2	9.05	5	|853|853|853|853|853|	|ZF1:CVYYLRTGVCGYGSRCRFNH|ZF2:CQHFMRTGTCRFGASCKYHH|ZF3:CSYYMRTGQCKFGSTCRFHH|ZF4:CQYFMRTGDCKFGNSCRFHH|ZF5:CSHFAQHGVCKFGPACKFDH|	MWRLGLRGGVGESYPERSDEPDCVYYLRTGVCGYGSRCRFNHPRNRAPVLGGLRTEAGEFPERMGQPVCQHFMRTGTCRFGASCKYHHPRQGGRDSFTTPTSLSYVGFPLRPGEKECSYYMRTGQCKFGSTCRFHHPVPPGPAIYPPLQSQSVPSPQQFGIVTPRPHLLQGSYVQSPYGTYNQMVLPPPGMIPYSGWNPYQASISVMPSPGTQSSMVSSSVYGIRPLSPPAPMYPSGSSSNKEQSFPQRPGQPECQYFMRTGDCKFGNSCRFHHPLEAASPKGVTLSQIGLPIRPGTAPCSHFAQHGVCKFGPACKFDHSMSSSSLSYSPSASSVNDMHVVPYPLGSSSLGISAPSSSSSLSDQRIELHSSSSIKPTNTTTGGSEILAAETKNGDSASI…
	BnC3H114	GSBRNA2T00120085001	BnaC05g45410D	chrC05	+	41328310	41330511	444	47109.7	8.12	5	|853|853|853|853|853|	|ZF1:CIYYLRTGACGYGSRCRFNH|ZF2:CQHFMRTGTCKFGATCKYHH|ZF3:CSYYLRTGQCKFGLTCRFNH|ZF4:CQYFMRTGDCKFGSSCRYHH|ZF5:CTHFAQHGICKFGPACKFDH|	MERYGRAGEEGSRSDPSLEWTTALQTGVQASVWRAGGESYPERPDEPDCIYYLRTGACGYGSRCRFNHPRDRGAVVGGVRGGGGGGDGALPERMGQPVCQHFMRTGTCKFGATCKYHHPRQGGGSVAPVSLSYLGYPLRPGEKECSYYLRTGQCKFGLTCRFNHPVPQQQQQPQPQPQLHTIYPTLQSQPSQQYGLVLARPSLLPGSYLPSHYGPPMVLPPGMVTYPGWNPYQPSLTAMPSPGTQPSIGPSSVYGMAPLSPSGAAYTGTYQSGGPSSLTISKEEPFPQRPDQPECQYFMRTGDCKFGSSCRYHHPLDAVQPKTGVVLFSSIGLPLRPGVAQCTHFAQHGICKFGPACKFDHSMSSSLSYSPSASSLTDMPVAPYPIGSSSLSGASAPVS…
	BnC3H120	GSBRNA2T00125310001	BnaC03g34690D	chrC03	-	21023831	21027448	450	47670.2	7.87	5	|853|853|853|853|853|	|ZF1:CIYYLRTGVCGYGSRCRFNH|ZF2:CQHFMRTGTCKYGASCKYHH|ZF3:CSYYMRTGQCKFGLTCRFNH|ZF4:CQYFMRTGDCKFGASCRYHH|ZF5:CTHFAQHGICKFGPACKFDH|	MERYGRAGEEGSRSDPSVEWSSHGGETRVEASMWRLGLSGGGEAYPERSNEPDCIYYLRTGVCGYGSRCRFNHPRDRGAVVGGVRGGGGGDGALPERMGQPVCQHFMRTGTCKYGASCKYHHPRQGGGSVAPVSLSYLGYPLRPGEKECSYYMRTGQCKFGLTCRFNHPVPQPQQQPQTQTIYPTFQSQPMPSSQQYGLVLTRPSLLPGSYLPSPYGQPMVLPPGMVTYPNWNPYQASLTAMPSPGTGTQQSIGSSSVYGIAPLSPSGTGYTGTYQSGGPSLTTSKEEPFPQRPDQPECQYFMRTGDCKFGASCRYHHPLDAVQTNTGVLLSPIGLPLRPGVAQCTHFAQHGICKFGPACKFDHSMASSLSYSPSASSLTDMPVAPYPIGSSTLSGASA…
	BnC3H121	GSBRNA2T00125334001	BnaA06g16540D	chrA06	-	9316366	9318818	423	46543.8	5.82	5	|853|853|853|853|853|	|ZF1:CAFYMRTGSCKFGSTCKFNH|ZF2:CKYYFRTGGCKYGLTCRFNH|ZF3:CPFYMRNGSCKFGADCKFDH|ZF4:CSYYLKTGDCKFKFTCKYHH|ZF5:CTHYSRYGICKFGPACRFDH|	MIGICGSIAREGLETEPVSRSPSLADGSPSDLNHAADVLSKELKNVGLDEEKMMSVPGGGDDSKEEEDGVSENESEALYPVRPGAEDCAFYMRTGSCKFGSTCKFNHPLPNPTNIQIARESKVREKEEDADKMRLMDCKYYFRTGGCKYGLTCRFNHTKPNSDVPPSPPELNFLGLPIRPGEIECPFYMRNGSCKFGADCKFDHPDPTTLGGTDSLSFHGNNGGSIGSFSPKSTFQPSSTSWSSPRHANGTAPFIPSMLSQSRGASSQTPEWNGYQATTMYPSERSVFSTSTTYLMNNSSAETSIFTPYKYQKPAEEFPERPDQPDCSYYLKTGDCKFKFTCKYHHPKNRLPKQPPFALNDKGLPLRPDQVICTHYSRYGICKFGPACRFDHSIQLPDS…
	BnC3H124	GSBRNA2T00132243001	BnaC03g18320D	chrC03	+	9401235	9403463	389	43322.9	5.91	5	|853|853|853|853|853|	|ZF1:CQFFLRTGQCGYGNSCRYNH|ZF2:CEYYLKTGACKYGSTCKYHH|ZF3:CPYYMQTGMCKFGVACKFHH|ZF4:CRFYMNTGTCKYGDDCKYSH|ZF5:CGNFKAYGFCKYGPNCKYDH|	MSETQNSTESVRSSDKIEDTLTRVKVNEENMEQSSPSPYPDRPGERDCQFFLRTGQCGYGNSCRYNHPLSLFPQAVLYQRDELPERIGQPDCEYYLKTGACKYGSTCKYHHPKDRNGAEPVLFNVLGYPMRQGEKSCPYYMQTGMCKFGVACKFHHPHPQPHNGQSTTHGMSSFPYSMMSLPPATYGVMPPPQVPHPQAYMPFMFAPPQGWSPYMAGSNPIYNVKTQPDSSSERAECRFYMNTGTCKYGDDCKYSHPKERMLQSPPNLSHHIVLLPARPGQPACGNFKAYGFCKYGPNCKYDHPSSPVSTQPRSSTPPSRCDSTAISNGDKPGSENNSSEVEKQDEDISDKSEVQESSQLSGSDSTAISNESPSSETEKQEDNGSQPDN*
	BnC3H125	GSBRNA2T00133045001	BnaA05g00190D	chrA05	-	91584	94153	456	43322.9	5.91	5	|853|853|853|853|853|	|ZF1:CAYYMRTGVCGYGSRCRFNH|ZF2:CQFYLKTGTCKFGASCKFNH|ZF3:CSYFLKTGQCKFGITCKFHH|ZF4:CQYYLKTGDCKFGTSCKFHH|ZF5:CSFYVQNGFCKFGSTCKFDH|	MDMYGRTPPTAMNGSHAPPQWTPGDADTGLLLQAESSMWRLGLGSETYPQRAGAPDCAYYMRTGVCGYGSRCRFNHPPDRASVEATVRATGQYPERMGALPCQFYLKTGTCKFGASCKFNHPRNAAAGGSMTHVPLNIYGYPVRQGENECSYFLKTGQCKFGITCKFHHPHPASASASASAAATLPPPASAPQFYSSVQHHSLMPGPPSSSLRPLLPGSYMQGAYGPMLLTTPGVLPIQAWNPYSAPVSPALSPGAASLYGVTQLSSTTPGVYPSGVVTLKEESFPERPGEPECQYYLKTGDCKFGTSCKFHHPRDRVPPRPNCDLSSIGLPLRPGVQRCSFYVQNGFCKFGSTCKFDHPVGTIRYNPSASSLADAPVAPYPVTSLLASSSSSSAELIP…
	BnC3H132	GSBRNA2T00140710001	BnaC03g09090D	chrC03	+	4294878	4297310	389	41811.7	7.54	5	|853|853|853|853|853|	|ZF1:CVYYLRTGVCGYGSRCQFNH|ZF2:CQHFMRTGECKFGASCKYHH|ZF3:CPYYMRTGQCKFGSTCKFHH|ZF4:CTYFMKTGDCKFGTSCRYHH|ZF5:CSHFAQHGICKLGPACKFDH|	MEQQGGTDEEGSRSDPGTETGIEASMSRLGLRGGGNESYPERPDEPDCVYYLRTGVCGYGSRCQFNHPPNRPPVLGGLRAEAGEFPERMEQPVCQHFMRTGECKFGASCKYHHPRQGGGGGDSVTSPISFNHMGFPLRPGEKECPYYMRTGQCKFGSTCKFHHPVPPGDQVPSQQQLSTGPAIYPPLQSQPSQQFGVVVPRPQLLPGSYVQNPYGTYSQMVLPPGMVSYSGWNPYQPSVNAIPSPGTQPSMGPSSVYGTTPLSPSAPAYQSGPSSNKEHSFPQRPGQPECTYFMKTGDCKFGTSCRYHHPMEAAASPKGVALSNIGLPLRPGTAPCSHFAQHGICKLGPACKFDHSMTSSLNDQGTELHSSSSIKPTTTTISIEVKTSS*
	BnC3H134	GSBRNA2T00141565001	BnaC03g51070D	chrC03	-	35500097	35503104	418	46782.7	5.8	5	|853|853|853|853|853|	|ZF1:CSFYIRTGSCKYGSSCKFNH|ZF2:CKYYFRTGGCKYGETCRFSH|ZF3:CPFYMRNGSCKFGGDCKFNH|ZF4:CSYYVKTGDCKFKYKCKYHH|ZF5:CTHYSRYGICKFGPACRFDH|	MSKPDPDPKPPSGSSTEKDPVADHVTEELSDDLRNVGLSDEATEELSVPINVSEGDGETDQKAEDEEEEEGRERVEKRMMVYPVRPDAEDCSFYIRTGSCKYGSSCKFNHPVRRKLQIGREKVKEKEREENVENPRLMECKYYFRTGGCKYGETCRFSHTKEHTPLPSRPELNFLGLPIRPGEKECPFYMRNGSCKFGGDCKFNHPDPTAVGGVDSPLFRGNNGGSFAPKDAPQASSTSWSSPRHMNGTGTAPFIPVMYSQNRGVSPQTPEWSGYQAPSAYPPERNILPPSTYSANNSLAETSSFSQLQSTEEFPERPDQPECSYYVKTGDCKFKYKCKYHHPKNRLPKQSPSSFNDKGLPLRPEQSMCTHYSRYGICKFGPACRFDHSIPPTFSSTSS…
	BnC3H136	GSBRNA2T00141993001	BnaA03g15190D	chrA03	+	7018430	7020623	463	51130	5.43	5	|853|853|853|853|853|	|ZF1:CQFFLRTGQCGYGNSCRYNH|ZF2:CEYYLKTGACKYGSTCKYHH|ZF3:CPYYMQTGMCRFGVACKFHH|ZF4:CRFFMNTGTCKYGDDCKYSH|ZF5:CGNFKAYGFCKYGPNCKYDH|	MSETQNSTETVRSSDKTEDTLTRMKVNEENMEQSSPSPYPDRPGERDCQFFLRTGQCGYGNSCRYNHPLSLVPQAVSYHRDELPERIGQPDCEYYLKTGACKYGSTCKYHHPKDRNGAEPVLFNVLGYPMRQGEKSCPYYMQTGMCRFGVACKFHHPHPQNGHSTTTYGMSSFPYTMMSLPPATYGVMPPPQVPYPQAYIPFMFAPPQGWSPYMAGSNPIYNVKTQPDSSSERAECRFFMNTGTCKYGDDCKYSHPKERMLESPPNLSHHIVLLPARPGQPACGNFKAYGFCKYGPNCKYDHPSSPVSTQPRSSTPPSRSDSTAISNGDKPGAENNSSEIEKQDEDISDKSEVQESSQLSGSDSTAISNGVKPAADNHSSEVEKHDDSSDKTESQLSGC…
	BnC3H139	GSBRNA2T00149029001	BnaA03g07170D	chrA03	+	3172614	3175090	420	44578.6	6.93	5	|853|853|853|853|853|	|ZF1:CVYYLRTGVCGYGSRCQFNH|ZF2:CQHFMRTGECKFGASCKYHH|ZF3:CPYYMRTGQCKFGSTCKFHH|ZF4:CTYFMKTGDCKFGTSCRYHH|ZF5:CSHFAQHKICKLGPACKFDH|	MEPGEEGSRSDPGNETGIEASMSRLGLGGGGNESYPERPDEPDCVYYLRTGVCGYGSRCQFNHPPNRPPVLGGLRAEAGEFPERMEQPVCQHFMRTGECKFGASCKYHHPRQGGGGGDSVTSPISFNHMGFPLRPGEKECPYYMRTGQCKFGSTCKFHHPVPPGDQVPSQQQLSTGPAIYPPLQSQPSQQFGVVVPRPQLLPGSYVQSPYGTYSQMVLPPGMVSYSGWNPYQPSVSAIPSPGTQPSMGPSSVYGTTPLSPSAPAYQSGPSSNKEHSFPQRPGQPECTYFMKTGDCKFGTSCRYHHPLEAASPKGVALSNIGLPLRPGTAPCSHFAQHKICKLGPACKFDHSMTSSLNDQGTELHSSSSIKPTTTTSGGGSETTGAAGVSSSSSMTVGVS…
	BnC3H146	GSBRNA2T00153671001	BnaC03g33170D	chrC03	+	20258191	20260260	371	41535.7	8.28	5	|853|853|853|853|853|	|ZF1:CSYYIRTGLCRFGSTCRFNH|ZF2:CEYYLKTGTCKFGVTCKFHH|ZF3:CAYFLRTGHCKFGATCKFNH|ZF4:CQFYVKTGDCKFGTVCKFHH|ZF5:CVFYSRYGICKFGPSCKFHH|	MSSLSPLMINQEAMWQMNMTSDETMEPGSYPERPGEPDCSYYIRTGLCRFGSTCRFNHPRDRELVIATARMRGEYPERIGQPECEYYLKTGTCKFGVTCKFHHPRNKAGIAGRVSLNMLGYPLRNEVDCAYFLRTGHCKFGATCKFNHPQPQPTTNLMVPTSGQQQSYPWSRASFIPTPRWQDTSGFTALMMPQGVIWNPYTSQLGSVSPSGTGNDHNNYRKLQQNESGSSVPQGGIYALPSESVFPERPGQPECQFYVKTGDCKFGTVCKFHHPRDRQTPPPDCLLSPIGLPLRPGEPSCVFYSRYGICKFGPSCKFHHPMGVFTYDNTASETDEVVETATGHSRRLSVSETRQAATTSGQDTTIDTTHR*
	BnC3H147	GSBRNA2T00154398001	BnaA10g16390D	chrA10	-	12477483	12480141	434	46336.6	8.13	5	|853|853|853|853|853|	|ZF1:CIYYLRTGVCGYGSRCRFNH|ZF2:CQHFMRTGTCKFGASCKYHH|ZF3:CSYYMRTGHCKFGSTCRFHH|ZF4:CQYFMRTGDCKFGTSCRFHH|ZF5:CSHFAQHGICKFGPDCKFDH|	MERYGRVGEEGPRADPSPPGTETGLEGSMWRLGLRGGGGESFPERPDEPDCIYYLRTGVCGYGSRCRFNHPPNRVPVLGGLRTEPGEFPERMGQPVCQHFMRTGTCKFGASCKYHHPRQRGGDSVTVSLNYMGFPLRPGEKECSYYMRTGHCKFGSTCRFHHPLPPGAQPPSHQQQLSTGSAIYPSLQSQSGVFVARPQLLPGSYVQSPYGTYSQMVLPPPGMVPYPGWNPYQASLGSQTSIGSSSVPLAHAYQTSLSSNKEQSFPQRPGEPDCQYFMRTGDCKFGTSCRFHHPLEAAPPKGVNLSNIGLPLRPGTAPCSHFAQHGICKFGPDCKFDHSMGSSSLSYSTSASSLTYPLGSSSLGTLAASSSSTSDQRTELHSSSSVKPKTTTSGGSETV…
Ⅱ	BnC3H10	GSBRNA2T00008047001	BnaC06g27780D	chrC06	-	29163610	29164798	314	35146.3	6.89	2	|853|853|	|ZF1:CNKWQQTGACPYADNCQFAH|ZF2:CRMIVTGATCPYGHRCHFRH|	MEKVASTVTDLACVTALNSPPPPLSPQSDKSVTKQHQEDFAASFASLYNSIFSPESQFPDSLSLSPSPPYSSSSPPARVDTATEHRLRQASLILEYDELNEHYEVCLSRLQSLMTELDSLHRENDALRQENVDLLKLIHISTSSSSSSVSPPHVRNRQQISDFGSQARRRSDPERNSLPKSISVRSPGYLKMMNQGSHGYGGANRQTSQLGSDSVTQKVCVPTKGERDALELEVYRQGMTKTELCNKWQQTGACPYADNCQFAHGIDELRPVIRHPRYKTEVCRMIVTGATCPYGHRCHFRHSLTEQERMLLTH*
	BnC3H95	GSBRNA2T00102078001	BnaA07g26900D	chrA07	+	19643666	19645400	314	34555.7	8.47	2	|853|853|	|ZF1:CNKWQETGTCPYGDHCQFAH|ZF2:CRMVLAGDICPYGHRCHFRH|	MENETAPLSYSGTSAVGIVNSHGEPSQLYHSSRSVMQQRQDMVNREALCYTRLHEASLEAEVLRLENTELRSMNLHLKKELDQLIRSSIQNRFGYDRVPFRMLSNLSIGGGNNRGAEDAENQNRAVNRDDVSDESPTSVIASEDLNRSSLPKSISVRSSGYSKSSQGGGGGGGGAAAAAQCGKSRGAVAKPGACGQQLSTTQRVYVRGGKKEEEEEIEVEVYNQGMTKTELCNKWQETGTCPYGDHCQFAHGIKELRPVIRHPRYKTEVCRMVLAGDICPYGHRCHFRHSLSEQEKLMAAGCKPNNKSSFKLVK*
	BnC3H96	GSBRNA2T00102179001	BnaA07g26050D	chrA07	-	19223915	19224935	314	35216.5	7.15	2	|853|853|	|ZF1:CNKWQQTGACPYGDNCQFAH|ZF2:CRMIVTGATCPYGHRCHFRH|	MEKVASAVTDLACVTALNSPPPPLSPQSDKSVTKQHQEDFAASFASLYNSIFSPESQFPDSLSLSPSPPYSSSSPPFRVDIATEHRLRQASLILEYDELNENYEVCLSRLQSLMTELDSLRRENDALRQENVDLLKLIHISTSSSSSSVSPPHVRNRQQISDFGSQARRRSDPERNSLPKSISVRSPGYLKMMNQGSHGYGNASRQTSQLGSDSVTQKVCVPTKGERDALELEVYRQGMTKTELCNKWQQTGACPYGDNCQFAHGIDELRPVIRHPRYKTEVCRMIVTGATCPYGHRCHFRHSLTEQERMLLTH*
	BnC3H109	GSBRNA2T00113090001	BnaC06g29350D	chrC06	+	30304733	30306300	322	35296.4	8.47	2	|853|853|	|ZF1:CNKWQETGTCPYGDHCQFAH|ZF2:CRMVLAGDICPYGHRCHFRH|	MENETAPFSYSGTSAVGIANSHGEPSLLRDQLYHSNSRSVMQQRQDMVNREALCYTRLHEASLEAEVLRLENTELRSMNLHLKKELDQLIRSSIQNRFGYDRVPLRMLSNLSIGGGNNRGAEDAENQNRAVNRDDVSDESPTSVIASEDLNRSSLPKSISVRSSGYSKSSQGGGGGGGGGGGGAAAAQCGKSRGAVAKPGACGQQLSTTQRVYVRGGKKEEEEEIEVEVYNQGMTKTELCNKWQETGTCPYGDHCQFAHGIKELRPVIRHPRYKTEVCRMVLAGDICPYGHRCHFRHSLSEQEKLMAAGCKPNNKSSFKLVK*
	BnC3H117	GSBRNA2T00124377001	BnaA07g24720D	chrA07	-	18487751	18491091	536	60283.8	5.92	2	|853|853|	|ZF1:CNKWQETGTCPYADHCQFAH|ZF2:CRMVLAGDVCSYGHRCHFRH|	MERLCEVCKAYRAVVYCIADAASLCLTCDAKVHSANALSGRHLRTLLCGFCKNQPCVVRCLDHKMFLCTGCNDKIHGVVSSKHVRHDVRCYTGCPSAKDFAVMWGFRVMDNDVSLEKSFAMAKPKVQREAGFVLEQILELEKLQLREENKVLSLTEHADPSPLELPKQSEERLVDLRQTGKELIVDFSHLSSSSTLGDSFWECKSPFSKSYQLWHQNLQDIGVCEDTVCDDDDFHIPDIDLTFQNFEELFGADPDPTTDNYKLREMNTFSSPSSKPASSSLSFSRSNGGGSSKTHCSHNHSDEVISICSPLSNNARQKAISRLKEKKRARTEEKQKQKMNTERVSYLFITMLLFWNNENQSPAADENRADDVSNQDLNRSSLPKSISVRSSGYSKASQG…
Ⅲ	BnC3H82	GSBRNA2T00085368001	BnaC05g00630D	chrC05	-	335222	337600	430	48275.5	8.66	1	|853|	|ZF1:CKDYKETGYCGYGDSCKFLH|	MAGHKWNEETRSGTTHGSHIKWVLRRITTAQNLNPTTKATVQNGAQGLRTEKCERRRGSSSRRTSPARISELPKGRGANFNFDLTMSDSGGEPKTSQQEEASQPESQSQSQSKQVCTFFKKPSKAKNLRKRPAADADEQDADSKSETSILNNLKKAAKPDNKLFFSSGPSKTSSTTTGEAPEKAVVFHYDSSKEIQVQNDSRATATLETETDFNQDARAIRERVLKRADEALKGNKNKASDEKLYTGIHGYTDHKAGFRREQTISSEKAGGSHGPLRASAHIRVSARFDYQPDICKDYKETGYCGYGDSCKFLHDRGDYKPGWQIEKEWEEAEKIRKRNKAMGVEDEDDDDADSEEDEDALPFACFICREAFVDPVVTKCKHYFCEHCALKHHTKNKKC…
	BnC3H142	GSBRNA2T00150527001	BnaA10g00560D	chrA10	-	280478	282334	337	37960.2	6.3	1	|853|	|ZF1:CKDYKETGYCGYGDSCKFLH|	MSDSGEEPKTCQQEEASQSQQVCTFFKKPSKAKNLRKRPAVDADEEDADAKSETSILNNLKKVAKPDNKLFFSSGPSKGSATTTSEAPEKAVVFHYDSSKEIQVQNDSRATATLETETDFNQDARAIRERVLKRADEALKGNKNKASGEKLYTGIHGYTDHKAGFRREQTISSEKAGGSHGPLRASAHIRVSARFDYQPDICKDYKETGYCGYGDSCKFLHDRGDYKPGWQIEKEWEEAEKVRKRNKAMGVEDEDDDEADSEEDEDALPFACFICRESFVDPVVTKCKHYFCEHCALKHHTKNKKCFVCNQPTMGIFNAAHEIKKRMAEERSKAQGL*
Ⅳ	BnC3H29	GSBRNA2T00022552001	BnaC01g41630D	chrC01_random	-	802381	805294	428	46537.6	7.48	2	|743|753|	|ZF1:CFHWRAGRCNRYPCPFLH|ZF2:CKFWADGNCPYGDKCKYLH|	MDLDMNGGNKRVFQRLGGASSKDSNQKVCFHWRAGRCNRYPCPFLHRESPPPAPFPGSSSSTNNKRVADDDSGFAGSSHRRGPGSGNNTWGRFGGNRTVTKTEKLCKFWADGNCPYGDKCKYLHCWSQGDSFSLLTQLDGHQKVVTGIALPSGSDKLYTASKDETLRIWDCASGQCTGVLNPGGEVGCMISEGPWLFVGMPNLVKAWNIQTNVDLSLTGPVGQVYSLVVGTDLLFAGTQDGSILVWRYNTATNCFDPAASLTGHTLAVVSLYVGANRLYSGSMDNSIKVWSLDNLQCVQTLTEHTSVVMSLICWDQFLLSCSLDNTVKIWAATQGGNLEVTYTHKEEYGVLALCGVHDAQAKPVLLCSCNDNSLHLYDLPSFTERGKILAKQEIRSIQI…
	BnC3H31	GSBRNA2T00023179001	BnaCnng32770D	chrCnn_random	-	31045887	31048557	451	48625	8.28	1	|753|	|ZF1:CRYWVDGSCSHGDKCRYLH|	MYSYFKLKKESELGPYKRPNGFQFERRQQASLRPTRRVESSGGGGKGLTSGGLVLLAGGAVQSEPLPVSTPRVTGSGSESGYSNKRVADESGFAGPGRRRGPGFNGNSSNTWGRFGGNRTVTKTEKICRYWVDGSCSHGDKCRYLHCWSKGDSFSLLTQLDGHEKLVSGIALPSGSDKLYTGSKDETIRVWDCASGQCTSVLNLGAEVGCVISEGPWLLVGMPNLVKAWNIETNTDQSLSGPVGQVYSFVVGTDLLFAGTQDGSILAWRYSAATNCFEPAASLTGHTLGVVTLYVGANRLYSGSMDKSIKVWSLDNLQCIQTLTDHTSVVMSLICWDQFLLSCSLDNTVKIWAAVEGGDLEVTYTHKEKHGVLALCGVHDAEAKPVLLCCCNDSTLRLY…
	BnC3H49	GSBRNA2T00052631001	BnaC03g15740D	chrC03	+	7939317	7942284	453	49281.7	7.83	2	|743|753|	|ZF1:CFHWRAGRCYRNPCQFLH|ZF2:CRYWVDGSCSHGDKCRFLH|	MICFDSIRDRTETLGPMDFDSNGGNKRVFNRLGGPTRPSPQQTNTRQQVCFHWRAGRCYRNPCQFLHRELPAGPVPNHANKRAPDESGFAGPSHRRGPGFNGSHSSNSSNTWGRFGGNSRAVVTKTEKVCRYWVDGSCSHGDKCRFLHCWSRGDGFSLLTQLDGHEKLVSGIALPSGSDKLYTGSKDGTIRVWDCASGQCTSVLNLGAEVGCVIAEGPWLLVGMPNLVRAWNMETNTDQSLSGPVGQVYSLVVGSDLLFAGTHDGSILAWRYNAATNCFEPAASLMGHTVAVVTLYVGANRLYSGSMDKSIKVWSLENLQCIQTLTDHTSVVMSLICWDQFLLSCSLDNTVKIWAAVEGGNLEVTYTHKEENGVLALCGVHDAEAKPVLLCSCNDTTLR…
	BnC3H59	GSBRNA2T00062703001	BnaC04g32370D	chrC04	-	34159300	34161208	418	45443.5	9.01	1	|753|	|ZF1:CVCKFWKAGNCKKGDQCSFLH|	MSYKAPRRYSNGRNFGVERQQDFVADIVPRRPYENKGSNKWSRNLVWTASGANKPRKNGNTYGSTKPQVSGAGALVSNQQRKDAAYVQRSSSSKECVCKFWKAGNCKKGDQCSFLHSLTCLPGLVMVAALEGHKKDLKGIALPQGSDKLFSAGSDGTLRIWDCHTGQCVHTINLQAEAGSLICEGPWVFLGLPNAVKAFNVQTSKDLHLNGVVGQVRTMTVGNGMLFAGTSSGSISVWKATDSESDPFTYLTSLKGHHSGEVTCFIVGGHRLYSGSVDRTIKVWDLNTLECTMTLRHHTDTVTSLLCWDQYLISSSLDGTIKVWACSENGSLTVTNTRRQEQSVHTLCGMSDAEGKPIVFCSYENGTVSICDLPSFEVRGKMFSTNTVGTITIGPEGLL…
	BnC3H60	GSBRNA2T00062706001	BnaC04g32390D	chrC04	-	34172311	34174201	429	46468.5	9.17	1	|953|	|ZF1:CVCKFWKAGNCKKGDQCSFLH|	MSYKAPRRYSNGRKFGVERQQDFAADIAPRRPYENKGPNKWSRNLVWTASDANKPRKNGNTYGSTKSQVSGTAASVSQQRKNAGYGQVSDTRGWGSSNRGSPKSKECVCKFWKAGNCKKGDQCSFLHSWSCLPGLVMVAALEGHKKDLKGIALPQGSDKLFSASSDGTLRIWDCHTGQCVHTINLQAEAGSLICEGPWVFLGLPNAVKAFNVQTSKDLHLNGAVGQVHAITVGNGMLFAGTSSGSISVWKATDSKSDPFTYLTSLEGHHSSEVTCFIVGGQRLYSGSVDRTIKVWDLNTLECTMTLRQHTGAVTSLLCWDQYLISSSLDGSIKVWACSDSGSLKVTNTRRQEQSVHTLCGMSDAEGKPIMFCSYQNGTVSICDLPSFEERGKMFSTNTV…
	BnC3H61	GSBRNA2T00062707001	BnaC04g32400D	chrC04	-	34174252	34175089	231	25506	9.69	1	|753|	|ZF1:CVCKFWKAGNCKKGDQCSFLH|	MSYKAPRRYSNGRKFGVERQQDFAADIAPRRPYENKGPNKWSRNLVWTASDANKPRKNGNTYMSTKPQVSGAGALVSNKQRKDSAYVQRSSSVSDTRGWGSNDKGSPKSKECVCKFWKAGNCKKGDQCSFLHSWTCLPGLVMVAALEGHKKDLKGIALPQGSDKLFSAGSDGTLRIWDCHTGQCVHTINLQAEAGSLICEGPWVFLGLPNAVKVSLRNLIYFCSYASRLYS*
	BnC3H62	GSBRNA2T00066735001	BnaA03g12910D	chrA03	+	5873872	5876275	438	47573.8	8.09	2	|743|753|	|ZF1:CFHWRAGRCYRNPCQFLH|ZF2:CRFWVDGSCSHGEKCRFLH|	MDFDSNGGNKRVFNRLGGPTRPSPQQTNTRQQVCFHWRAGRCYRNPCQFLHRELPAGPVPNHANKRAPDESGFAGPSHRRGPGFNGSHSSNNNNNTWGRFGGNSRAVVTKTEKVCRFWVDGSCSHGEKCRFLHCWSKGDGFSLLTQLDGHEKLVSGIALPSGSDKLYTGSKDGTIRVWDCASGQCTSVLNLGAEVGCVITEGPWLLVGMPNLVKAWNMETNADQSLSGPVGQVYSLVVGSDLLFAGTQDGSILAWRYNAATNCFEPAASLMGHTLAVVTLYVGANRLYSGSMDKSIKVWSLENLQCIQTLTDHTSVVMSLICWDQFLLSCSLDNTVKIWAAVEGGNLEVTYTHKEENGVLALCGVHDAEAKPVLLCSCNDNTLRLYDLPSFTERGKIFA…
	BnC3H77	GSBRNA2T00080483001	BnaA04g10220D	chrA04	-	9019278	9021771	429	46568.6	9.04	1	|753|	|ZF1:CVCKFWKAGNCKKGDQCSFLH|	MSYKAPRRCSNGRNFGVERHQDFAADIAPRRPYEKKGPNKWSRNLVWTASDGNKPRKNGNTYGSTKSQVSGTAASVSQQRKNAGYGQVSDTRGWGSSNRGSPKSKECVCKFWKAGNCKKGDQCSFLHSWSCLPGLVMVAALEGHKKDLKGIALPQGSDKLFSASSDGTLRIWDCHTGQCVHTINLQAEAGSLICEGPWVFLGLPNAVKAFNVQTSKDLHLNGVVGQVRAMTVGNGMLFAGTTSGSISVWKATDSESDPFTYLTSLEGHHSGEVTCFIVGGHRLYSGSVDRTIKVWDLNTLECTMTLRQHTDAVTSLLCWDQYLISSSLDGTIKVWACSDNGSLKVTNTRRHEQSVHTLCGMSDAEGKPIMFCSYQNGTVGICDLPSFEERGKMFSTNTV…
	BnC3H99	GSBRNA2T00110232001	BnaA10g07640D	chrA10	+	6111797	6113801	408	44379.1	6.21	2	|743|753|	|ZF1:CSYWRAGRCNRNPCQFLH|ZF2:CRYWVDGSCSHGDKCRYLH|	MDFDLNGGSKREVCSYWRAGRCNRNPCQFLHRELPGPGYSNKRVADEPGFAGPSHRRGPGFNGNSSNNWGRFGGNRTVTKTEKVCRYWVDGSCSHGDKCRYLHCWSNGDSFSLLTQLDGHEMLVTGIALPSGSDKLYTGSKDETIRLWDCASGQCTSVLNLGAEVGCVISEGPWLLVGMPNLVKAWNIETNADQSLSGPIGQVYSLVVGTDLLFAGTQDGSILAWRYSAATNCFEPAASLTGHTLGVVTLYVGANRLYSGSMDKSIKVWSLDNLQCIQTLTDHTSVVMSLICWDQFLLSCSLDNTVKIWAAVEGGNLEVTYTHKEEHGVLALCGVHDAEAKPVLLCSCNDSALRLYDLPSFTERGKIFAKQEIRSIQIGQGGIFFTGDGTGQVKVWKWS…
	BnC3H140	GSBRNA2T00149663001	BnaA01g14740D	chrA01	-	7447178	7451117	424	46068	6.54	2	|743|753|	|ZF1:CFHWRAGRCNRYPCPFLH|ZF2:CKFWADGNCPYGDKCKYLH|	MDLDMNGGNTRVFQRLGGSSQKVCFHWRAGRCNRYPCPFLHRDSPPPAPFPGSSSSTNNKRIADDDDSGFAGSSHRRGPGSGNNTWGRFGGNRTVTKTEKLCKFWADGNCPYGDKCKYLHCWSQGDSFSLLTQLDGHQKVVTGIALPSGSDKLYTASKDETLRIWDCASGQCTGVLNPGGEVGCMISEGPWLLVGMPNLVKAWNIQTNVDLSLTGPVGQVYSLVVGTDLLFAGTQDGSILVWRYNTATNCFDPAASLTGHTLAVVSLYVGANRLYSGSMDNSIKVWSLDNLQCVQTLTEHTSVVMSLICWDQFLLSCSLDNTVKIWAATQGGNLEVTYTHKEEYGVLALCGVHDAEAKPVLLCSCNDNSLHLYDLPSFTERGKILAKQEIRSIQIGPGG…
V	BnC3H12	GSBRNA2T00009503001	BnaA09g04110D	chrA09	+	2054147	2055253	151	16906.7	8.81	1	|853|	|ZF1:CNRFVSSNFCPFGDSCRYLH|	MPSGKYYCDYCEKEFQDTQVARKRHLQSNPHLRAKALWYSSITTSDVNNQQVSSFTSRGLCNRFVSSNFCPFGDSCRYLHPNNITGSTGYTNSNNNTQLLAGLPNQHIQGTSLNRDCFSGRAGGTGWFHLPPSLRPPPEQGYPQLPSIDWG*
VI	BnC3H13	GSBRNA2T00010327001	BnaA05g35950D	chrA05_random	-	1431579	1433213	334	36410.7	8.47	3	|753|853|853|	|ZF1:CCKFRAGTCPYVTNCNFAH|ZF2:CKKFYTEEGCPYGESCSFMH|ZF3:CNKWEITGYCPFGAKCHFAH|	MSHHRRDSGGDVVHVIPTNNPPPENWFPNVGDSAVWATEDDYNRVWAVNPDGENGPPNKKSRGSPSSSAASNRTKAIGKMFFKTKLCCKFRAGTCPYVTNCNFAHTVEELRRPPPNWQEIVAGTPTTVEQREEFQIPSTTDESGRSFKGRHCKKFYTEEGCPYGESCSFMHDEASRNRESVAISLGPAGSNSNLLVLGGIGIQIVKPSNWKTRICNKWEITGYCPFGAKCHFAHGAAELHRFGGGLVEGQGKDGISPNPDVKQTGPNPKGHSDTTTTLLSPGLPHHSDAGYHSGVALQRASSAVTQKPGIRTLQKWKGPGKISLIYGDWIDDIE*
	BnC3H28	GSBRNA2T00021389001	BnaC03g40930D	chrC03	+	25878506	25880043	360	39840.8	7.95	3	|753|853|753|	|ZF1:CVKFKSGACRNGELCNFAH|ZF2:CRKFCFGEECPYGDRCNFIH|ZF3:CGKFEKGQCPFGDNCHFAH|	MDSSYSDSRPYGVWKQTQMVDSMNNDQSDSQTMPQLKRPRLVDDNNTSWNFPSSNAPPVNKGTANIFYKTRMCVKFKSGACRNGELCNFAHGMEDLRQPPSNWQEIVGPPVQDREKERERERLSSVGNNSNNGGNWEDDQKIILRMKLCRKFCFGEECPYGDRCNFIHEDLSKFREENGKLRESLAISVVDPLSVENGVVASHQVEVNRQGGVPAPVPAPVPAPVPAPAPLNNGGGGVKTVFWKTRLCGKFEKGQCPFGDNCHFAHGQAELLQHSVGRVEGEAMNAVAASVSKPMVVPANEAFAMKPTAQVTADSSGLNDEGRRKKCLLKWSDSKKINRIYGDWIDDLPVGQKSTKPVES*
	BnC3H37	GSBRNA2T00035028001	BnaA09g26730D	chrA09	-	19929205	19930575	183	21476.1	8.43	2	|853|753|	|ZF1:CQFYLRTGRCGYGENCCYNH|ZF2:CKFFLRGKCKNGSHCDFDH|	MMVESSEYPVRPGIKDCQFYLRTGRCGYGENCCYNHPKETPRGKINMPKCKFFLRGKCKNGSHCDFDHSKEGDRAEHTRQGQKRYRTESTSRSSPSPEKRGDIEKQKTEAEDIPQGEKLREMQENDNDQQKLVEQRKRDIERQRREARLSLEQIKPTVYFDEAIRIREILAEFGFIHTEGDGL*
	BnC3H47	GSBRNA2T00050301001	BnaA05g08590D	chrA05	+	4794048	4795113	266	29129.3	8.45	3	|853|853|853|	|ZF1:CCNFRAGSCPYAASTCHFAH|ZF2:CKKFYSGEGCPYGESCTFLH|ZF3:CNKWEMSGYCPFGTNCRFAH|	MSHRRDPTTDAVHVIPTNDPPPENPFPSPVWAATEDDYSRLSAANNDDTESPCKKTRGSPSPSSSSEIGKAFFKTKLCCNFRAGSCPYAASTCHFAHSAEELRRPTAGESVRPYKGRHCKKFYSGEGCPYGESCTFLHDEASRNRESFAVSLGHRGGGNVVVAASPNWKTRICNKWEMSGYCPFGTNCRFAHGASELHRFGGGLVEEEEGKIGTSSTLDTKKTGQYSLASPGVPSQRVSNGVRVVRKWKGPDRISRVYGDWIDDIE*
	BnC3H50	GSBRNA2T00053376001	BnaCnng50350D	chrCnn_random	+	49903129	49904226	187	21840.4	6.61	2	|853|753|	|ZF1:CQFYLRTGRCGYGENCCYNH|ZF2:CKFFLRGKCKNGSHCDFDH|	MMVESSEYPVRPGTKDCQFYLRTGRCGYGENCCYNHPKEIPTGEINMPKCKFFLRGKCKNGSHCDFDHSKEGDGAEHTRQGQKRYKTESTSRSSPSPEKRKHRQEDIDKQSTEAEDILQGEKLREMQENDNDQQKLVEQRKRDIERQRRDARLSLEQIKQTVHFDEAIRIREILTELGFIITEGDGL*
	BnC3H74	GSBRNA2T00079932001	BnaA07g07840D	chrA07	-	8130954	8132160	205	24386.3	9.26	2	|853|CCH|	|ZF1:CSFYLKTGRCDFGERCRFNH|ZF2:CKYGSTCKFKH|	MRDDEYPVRPGKEDCSFYLKTGRCDFGERCRFNHPKFFLGGKCKYGSTCKFKHSKEGDSTEAMRQVIAYKLLYYSDQPNVKNLTESLLQDQKRQRTESSYGPSQEKRAKTIDKQRREAQNNLQEERLMIPENRNVNAQEQADMERQNREAQEKAQEERRRQIDNERRQARLRLERMKPRVLTSNVDQLREALRDIGIERKEGDGF*
	BnC3H75	GSBRNA2T00079933001	BnaA07g07850D	chrA07	-	8137850	8140155	342	39488.8	7.96	4	|853|853|853|CCH|	|ZF1:CYYYMKKGRCGYGLSCRFNH|ZF2:CIQYLQTGQCSYGLKCRFNH|ZF3:CRQYLQTGQCSYGPKCRYNH|ZF4:CKNGSGCKFTH|	MSDRENPEKGDEEAKETDTRTESTSMEETEENATQRHGLGESSEYPVRIGVEDCYYYMKKGRCGYGLSCRFNHPPLPQRDQMRHDMVQPSPYPVRPQLPERSQMRHGMVQPSTYPGAGDCIQYLQTGQCSYGLKCRFNHPPSPRDIGAIDCRQYLQTGQCSYGPKCRYNHPPSPFFQKGDCKNGSGCKFTHSMSGDGAEAEPMRQDTSWGKKRHAAKSSSRPWKRERQAHDLEERKQKKRRVENLRIDPNVQSGEGGSQTEQRLEIPENLNVNAQEQADMERQNREAQEKAQEERRLRIDNERRQARLRLERMQPRVLTNNVDQLREALPDIGIERKEGDGF*
	BnC3H76	GSBRNA2T00079936001	BnaA07g07880D	chrA07	-	8152481	8154178	254	29174.2	6.34	2	|853|853|	|ZF1:CYYYLKNGGCFFGRSCRYNH|ZF2:CEQYLHTGQCSYGSRCWFNH|	MRHELGQSSEYPVRTGVADCYYYLKNGGCFFGRSCRYNHPPRNQLGDDTVQPSAYKVRLGATNCEQYLHTGQCSYGSRCWFNHPPARTIPDYPSVIQDVSDEVGAGQNSWLQRRRAQRGKIDCGQRRVSEEERTLRETVPCSVLVLYSQERQTHDLEEQKQRERVYENLRIDQIKASVQSDGGIQTEQRLEIPENHSVNAQENLQEQADVEKEKRKAQEKAQEERSRSLTGNVDQLIQSLQDNIGIERKRGDGA*
	BnC3H84	GSBRNA2T00088008001	BnaA02g16620D	chrA02	-	9926379	9928672	342	39521.9	8.41	4	|853|853|853|CCH|	|ZF1:CYYYMKKGRCGYGLSCRFNH|ZF2:CIQYLQTGQCSYGLKCRFNH|ZF3:CRQYLQTGQCSYGPKCRYNH|ZF4:CKYGSGCKFTH|	MSDRENPEKGDEEAKETDTRTESTSMEETEENATQRHGLGESSEYPVRIGVEDCYYYMKKGRCGYGLSCRFNHPPLPQRDQMRHDMVQPSPYPVRPQLPERSQMRHGMVQPSTYPGAGDCIQYLQTGQCSYGLKCRFNHPPSPRDIGAIDCRQYLQTGQCSYGPKCRYNHPPSPFFQKGNCKYGSGCKFTHSMSGDGAEAEPMRQDTSWGKKRHAAKSSSRPWKRERQAHDLEEHKQKKRKVENLRIDPNVQSGEGGSQTEQRLEIPENLNVNAQEQADMERQNREAQEKAQEERRLRIDNERRQARLRLERMKPRVLTSNVDQLREALRDIGIERKEGDGF*
	BnC3H87	GSBRNA2T00089319001	BnaA09g26750D	chrA09	-	19955393	19959521	555	66455.1	9.28	2	|CCH|CCH|	|ZF1:CKDGSACKFLH|ZF2:CKDGSDCKFIH|	MGDDARESKRQARRRESRSMEETKSPALRFDCPERNPDFRPERRHDNKESYTDIKRRTSHEKDSKSLLLKKKKKKMVKKLTFFWVFIYTVVSVSVEAIVFSIILVVRYTFDLSLWILVAKVTQSSFRMIVSSLSYLQFFLRGFCKDGSACKFLHARDKEAPMRQALSSNEKKNSPKEMDGEEPMRQSSRRQETESDYGQEEKETKDWELKQIEKTEWQRREAQRNVKEHRQREGQRREAQENVQEHRQKETSGCQRYSEKKRREAQENTQERRFTREAQEMGRRKSKAFSEEQRVKERNMDLRSSKSDVRTDRRHKRDPRICAEKRFFRRGFCKDGSDCKFIHAKNNEALRLPNTMRQPLSHPKDRDGAETMRQRDNTEWQRGEAQENVHEHRQRDITE…
	BnC3H90	GSBRNA2T00092812001	BnaCnng65580D	chrCnn_random	-	65288533	65290393	384	45034.8	6.76	2	|853|753|	|ZF1:CRSYLQTGLCDHGSNCLFNH|ZF2:CKFFRRGFCTDGSACKFIH|	GDVLIFVLDSQERDLDSRSRKSDVTTGRRHKRDPGTWAEKREPDLITDHKESYVVDTLKQQRLGDVEMQQQRSHETESKNWATNLGWERSEPKTISDERIQNGYQVRPGERICRSYLQTGLCDHGSNCLFNHPTCKFFRRGFCTDGSACKFIHAKNNEAPRLPNNTMRQPLPSDVKILPEFSHPKDRDGAETMRQGSGRHETESAYRPDEKKCNSSLSQISVVGMVAGSSSYKEKEQRQAHDDPLELRDNTEWQRGQAQENVHEHRPRDITDCQRYYEMGRRDAQEIVQQHRQRDITEFLRYFEMGRRDAQVIVQQHRQREASGRQRYLEEEKSEAQANDQEQRLMVTTLDGRFDERRHETESSSMAEKRVTLTKYQLFISLLF*
	BnC3H92	GSBRNA2T00096074001	BnaA01g26190D	chrA01	-	18260042	18261315	357	39567.2	8.23	3	|753|853|753|	|ZF1:CAKFKAGTCMNGDPCNFAH|ZF2:CRKFCFGEECPYGDRCNFVH|ZF3:CMKFENGQCPFGDNCHFAH|	MDSSYSDSRPMFVQSPYGGGWNQTQTNDSMNNEQSESQSQPSLKRPRLHDDTVFNPTSNNSSWMAPPSMNKGTANIFYKTRMCAKFKAGTCMNGDPCNFAHGMEDLRQPPSNWQEIVGPPPPPAVQDRGRERERERERPSSSSVSASNWEDDQKIILRMKLCRKFCFGEECPYGDRCNFVHQDLSKFRDESGKLRESLAISVGTDPASVENGGGTGSHQVEVNRRGGIPVPASLNNGVVKTVYWKTRICMKFENGQCPFGDNCHFAHGQAELLHYSGEAVKAVASLSKQTVVPGNEAFAMKPSAAQVVTSDGSGLNDEGRRKKCLLKWSDSKKINRIYGDWIDDLPVGQKSTKPVES*
	BnC3H93	GSBRNA2T00101227001	BnaC01g33510D	chrC01	-	32671026	32672395	362	40326.1	8.23	3	|753|853|753|	|ZF1:CAKFKAGTCMNGDPCNFAH|ZF2:CRKFCFGEECPYGDRCNFVH|ZF3:CMKFENGQCPFGDNCHFAH|	MDSSYSDSRPMFVQSPWNQTHTNDSMPYPMNNEQSESQSQPSLKRPRLHDDTVFTPTSNNSSWMAPPSNTPPMNKGTANIFYKTRMCAKFKAGTCMNGDPCNFAHGMEDLRQPPSNWQEIVGPPPPAVQDRARERERERERERPSSSSVSASNWEDDQKIILRMKLCRKFCFGEECPYGDRCNFVHQDLSKFRDESGKLRESLAISVGTNPASVENGGGTGSHQVEVNRRGGIPVPASLNNGVVKTVYWKTRICMKFENGQCPFGDNCHFAHGQAELLYYSGEAVNAAASLSKQTVVPGNEAFAMKPSAAQVVTADSSGLNDEGRRKKCLLKWSDSKKINRIYGDWIDDLPVGQKSTKPVES*
	BnC3H102	GSBRNA2T00111467001	BnaC05g24480D	chrC05	+	18971646	18973668	355	38482.7	7.62	3	|753|853|853|	|ZF1:CCKFRAGTCPYVTNCNFAH|ZF2:CKKFYTEEGCPYGETCTFLH|ZF3:CNKWEITGYCPFGAKCHFAH|	MSHRRDSSGDVVHVIPTNNPPPENWFPNLGDTSVWATEDDYNRVWAVNPDGDNGPPNKKTRGSPSSSSASAASNRTKAIGKMFFKTKLCCKFRAGTCPYVTNCNFAHTVEELRRPPPNWQEIVAAHEEERSGSGTPATVEPREEYQIPSLVSSTDESGRSFKGRHCKKFYTEEGCPYGETCTFLHDEASRNRESVAISLGPGGYGGGGNSNVLVLGGASGFDVLKPSNWKTRICNKWEITGYCPFGAKCHFAHGAAELHRFGGGLVEGEGKDGGVSSNPDIKQTVPNPKGHSDTMTTLLSPGVVPHHAEASYHSGVALQRASSAVTQKPGIRTHQKWKGPAKISRIYGDWIDDIE*
	BnC3H129	GSBRNA2T00137405001	BnaA03g35240D	chrA03	+	17214800	17216153	355	39494.3	7.49	3	|753|853|753|	|ZF1:CVKFKSGACRNGELCNFAH|ZF2:CRKFCFGEECPYGDRCNFIH|ZF3:CGKFEKGQCPFGDNCHFAH|	MDSSYSDSRPYGVWNQTQMVDSMSNDQSESQTMPQLKRPRLVDDNNTSWNVPSSNAPPVNKGTANIFYKTRMCVKFKSGACRNGELCNFAHGMEDLRQPPSNWQEIVGPPVQDREKERERERERLSSVSGGNNSTNNGNWEDDQKIILRMKLCRKFCFGEECPYGDRCNFIHEDLSKFREENGKLRESLAISVVDPLSVENGVVAFSQQVEVNRQGGVSVPVPSPLNNGVGGVKTVFWKTRLCGKFEKGQCPFGDNCHFAHGQAELLQHSVGRVEGEAVNAVAASVSKPMVVPANEAFAMKPAAQVTADSSGLNDEGRRKKCLLKWSDSKKINRIYGDWIDDLPVGQKSTKPVES*
	BnC3H133	GSBRNA2T00141258001	BnaC04g09690D	chrC04	+	7376056	7377402	244	26739.7	8.4	2	|663|853|	|ZF1:CNFRAGSCPYVASTCHFAH|ZF2:CNKWEMSGYCPFGTNCRFAH|	MSHRRDSTTDAVHVIPTNDPPPENPFPSPVWAATEDDYSRVSALNTEETESPWKKARGSPSSSSSSEIGKAFFKTKLCCNFRAGSCPYVASTCHFAHSAEELRRPTAGEKSCTFLHDEASRNREGFAVSLGHRAGPAASPNWKTRMCNKWEMSGYCPFGTNCRFAHGASELHRFGGGLVEEEEVKIGTSSTLDTKKTGQASLASPGVRTSNAVTQKPNGVRVVRKWKGPDRISRVYGDWIDDIE*
	BnC3H151	GSBRNA2T00156629001	BnaA09g24410D	chrA09	-	17115952	17118074	300	33739.2	9.81	2	|753|853|	|ZF1:CCKFRAGTCPYVTNCNFAH|ZF2:CNKWEITGYCPFGAKCHFAH|	MSHRRDSSGDVVHVIPTNNPPPENWFPNLGDTSVWATEDDYNRVWAVNPDGDNGPPNKKTRGSPSSASAASNRTKAIGKMFFKTKLCCKFRAGTCPYVTNCNFAHTVEELRRPPPNWQEIVLELLRRLSRGRSIRSRLWCRRRMRVGEFRPWRLRWRWFWWCGSGVDILKPSNWKTRICNKWEITGYCPFGAKCHFAHGAAELHRFGGGLVEGEGKDGGVSSNPDIKQTGPNPKGHSDTTTPLLSPGVVPHNADAGYHSGVALQRASSAVTQKPGIRTHQKWKGPAKISRIYGDWIDDIE*
	BnC3H152	GSBRNA2T00158017001	BnaC07g09810D	chrC07	-	15241267	15243223	346	39947.3	8.67	3	|753|853|853|	|ZF1:CQDYLNGGCFFGRSCRYNH|ZF2:CEQYLHTGQCSYGSRCWFNH|ZF3:CEQYLQTGQCSYGRRCRFNH|	MRHELGQSSEYPVRTGAGDCQDYLNGGCFFGRSCRYNHPPRNQMGDDTVQPSAYKVRLGATNCEQYLHTGQCSYGSRCWFNHPPLPGPRDCEQYLQTGQCSYGRRCRFNHSPTHLAPYFQKGGCKPGSSIQYTNSMRGDGIEPMRQATTWGRRSDERRHETESTSRAEKRARTIPDYPSVIQDVSDEVGAGQNSWLQRRRAQENVQSGKIDCGQRRVSEEERTLRETVPCSVLVLYSQERQAYDLEEQKQRERVDENLRIDQIKATVQSDGGIQTEQRLEVETRLFFTVITRRKIPENLQEQAEMEREKREAQKKERSRSLTDNVDQLIQSLQDNIRIRRKKGDGA*
	BnC3H153	GSBRNA2T00158018001	BnaC07g09800D	chrC07	-	15233010	15235233	386	44568.4	8.16	4	|853|853|853|753|	|ZF1:CYYYLKNGFCGYGLSCRFNH|ZF2:CRQYLQSGQCSYGPKCRFNH|ZF3:CRQYLQTGQCSYGPKCRYNH|ZF4:CKFFQKGNCKYGSGCKFTH|	MSDRENLEKGDEEAKETDTRRESTSIEETEGRDPDSGPSESNVRTDLRHEIYPRSGAEKRENEPERHGLGEYPVRIGVEDCYYYLKNGFCGYGLSCRFNHPPVSENTKKEYLLCLDSRFSHGLYSLIHRNQMRHGMVQPSPYPGAGDCRQYLQSGQCSYGPKCRFNHPPSPRDLGAIDCRQYLQTGQCSYGPKCRYNHPPSPVLSQWVSRQICKFFQKGNCKYGSGCKFTHSMSGDGAEAEPMRQDTTWGKKRHAAKSSSRPWKRTRVIERQAHDLEEHKQKKRKVENLRIDPNAQSGEGGSQTEQRLEVPENFNVNAQEQADMERQNREAQEKAQEERRLQIDNERRQARLRLERMQPRVLTNNVDQLREALPDIGIERKEGDGF*
	BnC3H154	GSBRNA2T00158020001	BnaC07g09790D	chrC07	-	15227153	15228379	197	23389.1	9.22	2	|853|CCH|	|ZF1:CSFYLKTGRCDFGEFCRFNH|ZF2:CKYGSTCKFKH|	MKEDEYPVRPGEKDCSFYLKTGRCDFGEFCRFNHPKFFLGGKCKYGSTCKFKHSKEGDSTEAMRQPNVKNLTESLLQDQKRQRTESSYGPSRERRAKTIDKQRREAQNNLQEERLMIPENHNVNAQENLQQQADMERQNREAQEKAQEERRRQIDNERRQARLRLERMKPRVLTSNVDQLREALPHIGIERKEGDGF*
VII	BnC3H2	GSBRNA2T00000220001	BnaA05g26890D	chrA05	+	19539670	19541985	244	25371.4	9.57	2	|853|753|	|ZF1:CTKFFSTSGCPFGENCHFLH|ZF2:CERFSKGSCTFGDRCHFAH|	MDARKRGRPEAGSFNSNGGGFKKSKQEMESGLGSKSKPCTKFFSTSGCPFGENCHFLHFVPGGYNPMAQMTNMGSPMSQVSRNMQGSGGGGGGGRFSGRGESGPGHVSSFGASATAKISVDASLAGAIIGKGGVCSKQICRQTGAKLSIQDHERDPNLKNIELEGTFEQINEASAMVRELIGRLNSASRRPPGGGGGGGGLGSEGKPHPGSNFKTKMCERFSKGSCTFGDRCHFAHGEAELRRS*
	BnC3H36	GSBRNA2T00030287001	BnaCnng78050D	chrCnn_random	-	79619816	79621192	207	22811.6	9.05	2	|853|753|	|ZF1:CKDFFSTNGCPLGENCRFLH|ZF2:CEKFAAGECNYGDRCHFAH|	MDTHKRGHSDTVSSSNSNVGSKRPKQKMESISTGLRSKTKPCKDFFSTNGCPLGENCRFLHYVPGGYKAVAKMLNLEPQIAESSKKTQTSSSASVAAKIIVTAIIGKDGNRTKQLCRETGVKLPIEDHERDPNLKNVEIDGNYDQINEANGRMRELIRRFGSDPANSAPRSSYKSELCEKFAAGECNYGDRCHFAHGVAELRWSGID*
	BnC3H85	GSBRNA2T00088405001	BnaAnng09240D	chrAnn_random	+	9883040	9885408	230	24218.2	9.41	2	|853|753|	|ZF1:CTKFFSTSGCPFGDNCHFLH|ZF2:CERFAKGNCTFGDRCHFAH|	MDTRKRAGSFNSNGGGGGFKKSKQEMESYSTGLGSKSKPCTKFFSTSGCPFGDNCHFLHYVPGGYNAVAQLTNMALPMPQASRNMQGPGESGPGHVSSFGASATAKISVDASLAGAIIGKGGVSSKQICRQTGAKLSIQDHERDPNLKNIELEGTFEQINEASVMVRELIGRLNSAASRRPPGGGGEGKPHPGSNFKTKMCERFAKGNCTFGDRCHFAHGEAELRRSGVA*
	BnC3H100	GSBRNA2T00110634001	BnaC03g37400D	chrC03	-	22940606	22942350	236	24917	9.55	2	|853|753|	|ZF1:CTKYFSTSGCPFGENCHFSH|ZF2:CERFSKGSCTFGDRCHFAH|	MDTLKRGRPEANSNGAGFKKSKQEMESTGLGSKSKPCTKYFSTSGCPFGENCHFSHYVPGGYNAVAQLTNMAPPMPQVSRNMQGRFSGRGDSGPGHVSSFGASATAKISVDASLAGAIIGKGGVSSKQIYRQTGAKLTIQDHERDPNLKNIELEGTFELINEASVMVRELIGRLNSAARRPPGGGGGGVGSEGKPHPGSNFKTKMCERFSKGSCTFGDRCHFAHGEAELRRSGISS*
	BnC3H101	GSBRNA2T00111155001	BnaC05g40960D	chrC05	+	38928217	38930583	240	25113.2	9.57	2	|853|753|	|ZF1:CTKFFSTSGCPFGENCHFLH|ZF2:CERFSKGSCTFGDRCHFAH|	MDARKRGRPEAGSFNSNGGGFKKSKQEMESGLGSKSKPCTKFFSTSGCPFGENCHFLHFVPGGYNPMAQMTNMGSPMSQVSRNMQGGGGGGGRFSGRGESGPGHVSSFGASATAKISVDASLAGAIIGKGGVCSKQICRQTGAKLSIQDHERDPNLKNIELEGTFEQINEASAMVRELIGRLNSASRRPPGGGGGGLGSEGKPHPGSNFKTKMCERFSKGSCTFGDRCHFAHGEAELRRS*
	BnC3H103	GSBRNA2T00111538001	BnaA03g32110D	chrA03	-	15497206	15499124	235	24701.7	9.58	2	|853|753|	|ZF1:CTKFFSTSGCPFGENCHFSH|ZF2:CERFSKGSCTFGDRCHFAH|	MDTLKRGRPEANSNGGGFKKSKQEMESTGLGSKSKPCTKFFSTSGCPFGENCHFSHYVPGGYNAVAQLTNMAPPMPQVSRNMQGSGGGGRFSGSGHVSSFGASATAKISVDASLAGAIIGKGGVSSKQIYRQTGAKLTIQDHERDPNLKNIELEGTFEQINEASVMVRELIGRLNSAARRPPGGGGGIGSEGKPHPGSNFKTKMCERFSKGSCTFGDRCHFAHGEAELRRSGIPS*
	BnC3H113	GSBRNA2T00119735001	BnaAnng01840D	chrAnn_random	-	1013749	1014300	156	17255.6	9.14	1	|753|	|ZF1:CEKFAAGECNYGDRCHFAH|	MDTHKRGHSDTVSSSNSNVGFKRPKQGKPFHSPLQQLILLLALLIASVAAKIIVTTIIGKDGNRTKQICRETGVKLPIVDHERGPNLKNVEIDGNYDQINEANGRMRELIRRFGSDPANSAPRSSYKSELCEKFAAGECNYGDRCHFAHGVAELRD*
VIII	BnC3H44	GSBRNA2T00042974001	BnaA06g14050D	chrA06	-	7546068	7547736	402	43183	5.03	1	|853|	|ZF1:CMYFNTSRGCRNGANCLFQH|	MFFFGVLSFLFEVRLFISEDSPSQVGSESQDHFQAKSSGAAHLSDDNLPPGFGGMLSPNESQIKLSDIPVIKWNCSNRTLLDDEWRMVAGDESKEAEAQNQRELRVLEAFYPGASSIPPNPSVPADVDTSDYDDQQTLVIPILVVEDDDVATDTASELPTQSGVDVQSITNENTSTSSSLPAASEIMAALSALSNSKEQGGSMIDKDLLIKILSNPKMVENLVTNCGSSAGSVSSNASHEAKGVVATATTPACSNGQYNPQPAVAHIPPPMVYLPPARSNQSNYGAPPPPAKDASYYKSLIQQHGGERQEAPPPPVQHLGGYRYSQPGAGGGGPNPEIVSNRPRDSKPKIMKPCMYFNTSRGCRNGANCLFQHDATAAYQPRNINNNPEMQRAKRMRFD…
	BnC3H64	GSBRNA2T00067778001	BnaC05g15400D	chrC05	-	9264279	9266793	422	45517.6	5.25	1	|853|	|ZF1:CMYFNTSRGCRNGANCLFQH|	MRALHKSKRVSWPPDFKLCQQVRLFISEDSPSQVGSESQDHFQAKSSGAAHLSDDNLPPGFGGLLSPNESIKLSDIPVIKWQCSVQILLDDEWRMVAGDESKEAEAQNQRELRVLEAFYPGASSIPPNPWVPADVDTSDYDDQQTLVIPILVVEDDDVAADTASELPTQSGVDVGTVPSITNENTSTSSSLPAASEIMAALAALSNSKEQGGSMIDKYLLIKILSNPKMVENLVANCGSSAASVSSNATHETNGVVATATTPACSNGQYNPQPAVSHIPPPIVYPRQVPSDQSNYGAPPPPARDASYYQSLIQQHGGERQEAPPLPVQQHLGGYRYSLQPGAGGGGPNPEIVNSNRPRDSKPKIMKPCMYFNTSRGCRNGANCLFQHDATAAYQPRNVN…
	BnC3H78	GSBRNA2T00081659001	BnaA07g12650D	chrA07	-	11376934	11379412	410	44279.4	9.37	1	|853|	|ZF1:CMFFGRGRgCKLGESCLYLH|	MGSNVKKARVSWPSDSMLCQVKMFKTEDYPAKVGAQTCSKSKASKDLQRGTVPPNIPLIKWKLPPKFILSNHLLVASGEDSTETGSENLRIAKVLEGFYPHRSLIHSRPFISPAAVQVDDTNTPTIRVTPIEDDDEQPALQSSIASPSFFGLGPDLSLTALAALLNTKEQGSLVNADLLVKFLTDPTIINNLLNAAAKPLETGNNNNTTKPPPQHVTTSSANSPPGNGVTPFLAAAQSIVSHVPTQPMAPLVLNTYPSSCAVKPLPRVEKSLETSSVVVSEPQCRSGTWNMSRVEESAGTGTDAQSAYAMNITRDDYFKNLIREHGGVVAPATNNNKRRFDNNNNNNDDKKKALAVKVKSQKPCMFFGRGRGCKLGESCLYLHDPSKRLSTYDVAAAAA…
Ⅸ	BnC3H3	GSBRNA2T00002710001	BnaC05g02070D	chrC05	+	1001720	1002904	394	43545.9	7.86	2	|853|543|	|ZF1:CPEFRRGGDCSRGDDCEFAH|ZF2:CKDGKHCKRKVCFFAH|	MDIVRPTVEIPPRKLLSSSKSFSGEASPRSSPRKHNWNNKSNKTSTSEQEEDSFNEDNTNTNTNNNKDAKEYCYDSDTDDPYASDHFRMFEFKIRRCTRSRSHDWTDCPFAHPGEKARRRDPRRFQYSGEVCPEFRRGGDCSRGDDCEFAHGVFECWLHPIRYRTEACKDGKHCKRKVCFFAHSPRQLRVLPPENDSGGSSASTSQAKNQNPCCLFCSGSPTSTLLGNLSHLSRSPSSSPPLSPAHKAAAFSRLRSCAASAAAAGSVNYKDVLNDLVNSLDSITLAEALQVSSPSPSPVSAAAAAFANASSCGLSTQRLHIQQQQQSSPLQFALSPSSPSYLTNSPRASFFSDDYTPRQREVNEFTPSAVREKTRFEDGSCGDPDIGWVNDLLT*
	BnC3H6	GSBRNA2T00004938001	BnaA10g29460D	chrA10_random	+	1758500	1760565	519	57304.1	5.38	2	|753|543|	|ZF1:CVPCPEFRKGSCSRGDSCEYAH|ZF2:CKDETNCSRRVCFFAH|	MGDDELSHLKFTLLLESAACNDLSGFKSLIEEEGLSTIDRSGLWYGRRLGSKKMGFEERTPLMIAALFGSKEIVDYIISTGLVDVNRSCGSDGATALHCAVSGLSGNSLEVVTLLLNASADPESRDADGSKPVDVMTFPCLSPVEVEVEVLLSPPRKEYPIDPTLPDIKNGIYGTDEFRMYAFKIKPCSRAYSHDWTECPFVHPGENARRRDPRKYHYSCVPCPEFRKGSCSRGDSCEYAHGIFECWLHPAQYRTRLCKDETNCSRRVCFFAHKPDELRPLYTSTGSGVPSPRSSFSPNGIPSPFGSGKPWMNWPSATPPTLHLPGSRLKSALNAREFNFSEEIHQSLASPGRWNNNNTAASPPFSGNGMNRLSSGGISPVHSLSDMFGASSLSSSPVG…
	BnC3H15	GSBRNA2T00011209001	BnaA05g34540D	chrA05_random	-	193267	195579	551	61180.1	7.13	2	|753|543|	|ZF1:CVPCPEFRKGSCPKGDSCEYAH|ZF2:CKDETGCARRVCFFAH|	MCGSESKLCSSRTLTEAESMRQKSQEGVPAATCLLELAACDDLPSFRREIEENSLDINEPGFWYCRRVGSKKMGFQERTPLMVAAMYGSIEVLTYIISTGRSDVNRVSGDEKVTALHCAVSACSVSIVQVIKILLDASASPNTLDANGNKPVDLLVKASRFIPNQTRKAVEILLTGTHGLVGLMEEEEEEEVKSVVSKYPADASLPDINEGVYGTDEFRMFSFKVKPCSRAYSHDWTECPFVHPGENARRRDPRKYPYTCVPCPEFRKGSCPKGDSCEYAHGVFESWLHPGQYRTRLCKDETGCARRVCFFAHRRDELRPVNASTGSAMVSPQSPMGDNGVPLSPRNVGLWQNTPPPLQLNGSRLKSSLSARDMDVEMELRLRGFDGHRLNDSVMSPSR…
	BnC3H17	GSBRNA2T00011832001	BnaA10g30000D	chrA10_random	+	2019307	2022043	607	66874.4	8.15	2	|753|543|	|ZF1:CVPCPDFKKGSCKQGDACEYAH|ZF2:CKDGTSCNRRVCFFAH|	MCGLSKNDSELEHSFSALLEFAADNNVEGFKQQLSLVPCINQMGLWYRRQRFVRRMVVEQRTPLMVASIYGSVDVVKLILSFPEAELNLASGSDKSTALHCAASGASVNSLGVVKLLLSAGADPNIHDAHGNRAVDVLVASPHAPGSVSSPTKVDASEKKEYPLDPSLPDIKSGIYSTDEFRMFSFKIRPCSRAYSHDWTECPFAHPGENARRRDPRKFHYTCVPCPDFKKGSCKQGDACEYAHGVFECWLHPAQYRTRLCKDGTSCNRRVCFFAHLKEELRPLYASTGSGLPSPSSAASTMDMASVLNMLPGSPSAAPISPSASMGWPQQNNIPALHLPGSNVQLSRLRSSLNARDIIPSEQLSMMQEFEMQCMSSPRFMNHHHSARPKTLLTPSNLE…
	BnC3H19	GSBRNA2T00014340001	BnaA05g28580D	chrA05	+	20270336	20272529	543	59825.3	7.16	2	|753|543|	|ZF1:CVPCPEFRKGSCPKGDSCEYAH|ZF2:CKDEAGCARKVCFFAH|	MGLLEYAACDDLPSFQREIEEKGLDLDEPGLWYCKKLGSNKMGLEQRTPLMVAAMYGSKKVLTFIVSTGKSDVNRACGEERVTALHCAVAGCSVNMVEVINALLDASASANAVDANGNQPLDLFVKVSRFVASPRKKAVELLLRGGGMINEAVEEEEEEVKIVSKYPADASLPDINEGVYGSDEFRMYSFKVKPCSRAYSHDWTECAFVHPGENARRRDPRKYPYTCVPCPEFRKGSCPKGDSCEYAHGVFESWLHPAQYKTRLCKDEAGCARKVCFFAHKREEMRPVNASTGSAVSQSPLEMMPGLYSSGVATRPVSPMSSSVGSSPRNGGSWQNRVNSLSPPALHLNGGSRLKSTLSARDMDMEMELEMRLRGFNNVEETFGSYVSSPSRNSQMSHQ…
	BnC3H21	GSBRNA2T00014964001	BnaCnng27960D	chrCnn_random	-	26526739	26528933	542	60069.6	6.77	2	|753|543|	|ZF1:CVPCPEFRKGSCPKGDSCEYAH|ZF2:CKDETGCARRVCFFAH|	MCGSESNLCSSRTLTEAESMRQKSQEGVPAATCLLELAACDYLPSFRREIEENSSDINESGFWYCRRVGSKKMGFQERTPLMVAAMYGSIDVLTYIISTGRSDVNSLSSDEKVTALHCAVSACSVSIVQVIKILLDASASPNSLDANGNKPVDLLVRASRFIPNQTRKAVEILLTGSSVSLMEEQEEEEVKSVVSKYPADASLPDINEGVYGTDEFRMFSFKVKPCSRAYSHDWTECPFVHPGENARRRDPRKYPYTCVPCPEFRKGSCPKGDSCEYAHGVFESWLHPGQYRTRLCKDETGCARRVCFFAHRRDELRPVNASTGSAMVSPQSPMSSPMGDNGVPLSPRNVGLWQNTPPPLQLNGSRLKSSLSARDMDMVMQLQSPSRHSQMNHYPSSPV…
	BnC3H25	GSBRNA2T00018766001	BnaA06g36220D	chrA06	+	23749074	23750536	391	42882.5	7.02	2	|853|543|	|ZF1:CPEFRHGGDCSRGDECGFAH|ZF2:CKDGKHCTRKICFFAH|	MDIEHHNSGHIGKPTVVIPSRKLLSSAKSPSSTSSPRRDGNDQKDYHYDSDSDDPYAGDHFRMYEFKIRRCTRSRSHDWTDCPFSHPGEKARRRDPRRYHYTGEVCPEFRHGGDCSRGDECGFAHGVFECWLHPSRYRTEACKDGKHCTRKICFFAHSPPQLRVPPPPESFVSGGGGSALSSPASVLSNKSNGCCVFCSNSPTSPLFGLAHSPSSSPPLSPANKVTAVSRLSRHRSAVTYKEVLNEMINSLDSFSLTQPLTAASSASMATMPVSTASMLASSSLSNHYHHRLPPWLDVGDRDLQFALSPSSTPSYLNGQIQLQPPPPSFFSEEFTPRGGRVSDFTAAATAAAEARDKSSFEIGSSGDLDLGWVNDLLHDQCEWSEKLSDGK*
	BnC3H26	GSBRNA2T00019135001	BnaC03g23530D	chrC03	+	13114612	13117269	567	62602.8	5.74	2	|753|543|	|ZF1:CVPCPDFKRGDCRRGDMCEYAH|ZF2:CKDGTGCARRVCFFAH|	MMNHLRVETEDTFSSLLELAANNDVEGVRLSIDRDPSCVDEPGLWYGRQKGSKSVMVNDLRTPLMVAATYGSVDVIKAILPLTNVNRACGNDQTTALHCAASGGAVNAVQVVKLLLAAGADLNALDGDGQRAGDVILMLQELLLSSSASRSSPTEFKKEYPVLDSSLPDIKNCIYATDEFRMYSFKVRPCSRAYSHDWTECPFVHPGENARRRDPRKFHYSCVPCPDFKRGDCRRGDMCEYAHGVFECWLHPAQYRTRLCKDGTGCARRVCFFAHTPDELRPLYSSTGSAVHSPRSGGDFAAGLSPMSPLSPSSSAMSWPHPNVPALHLPGSNLQSSRLRASLNARDVHQDVLSDYEQEQLLNEFSNSLSWSGRMKSLPHSNLDDLFSPEGGSSSPRFT…
	BnC3H35	GSBRNA2T00028718001	BnaC03g22460D	chrC03	+	12402305	12404231	554	61953.9	7.48	2	|753|543|	|ZF1:CVPCPEFRKGSCPKGDSCEYAH|ZF2:CKDETCCARKVCFFAH|	MCGSERNLCSSRTSYTEAELMRAKEEQERVDATMPLLEYAACDDLPSFKRQTEENSLDINEPGLWYCKRVGSKKMGFQERTPLMVAAMYGSIEVLTYIISIGRSDVNRVSSDEEKVTALHCAVSGCSVSIVQVIKILLDASASPNFLDANRNKPVDLLVQASRFIPNQTRKAVELLLNGIISSEEEEVMKSVVSKYPADASLPDINEGVYGTDEFRMFSFKVKPCSRAYSHDWTECPFVHPGENARRRDPRKYPYTCVPCPEFRKGSCPKGDSCEYAHGVFESWLHPAQYKTRLCKDETCCARKVCFFAHRRDELRAVNASTGSAMVSPPMSPSSPSVTLSPRNGGLWQNRVNSLTPPPLQLNGSRLKSNLSARDMDMEMELRLRRGAYDSPSSVLQLQ…
	BnC3H45	GSBRNA2T00045449001	BnaC09g47920D	chrC09	+	47000997	47001737	246	28248.7	7.08	2	|753|543|	|ZF1:CAVACPAFRNGACHRGDTCEFAH|ZF2:CNAGNMCQRKVCFFAH|	MLKSVNPMTFYGIGEQQFPTLGYIVSKPGNAGAYEIDPPLPTVNDVIYSSDEFRMYAYKIKRCPRTRSHDWTECPYAHRGEKATRRDPRRYSYCAVACPAFRNGACHRGDTCEFAHGVFEYWLHPARYRTRACNAGNMCQRKVCFFAHAPEQLRQSEGKHRCRYAYRPVRTTVARGRNGDGVGIREDGEDFDTWQSPVKSGESELDINEERLLKCWSGMSIVDDHYDPSDLDLNLSHIDWISALVD*
	BnC3H55	GSBRNA2T00058380001	BnaA03g19640D	chrA03	+	9309558	9312276	564	61938.2	5.78	2	|753|543|	|ZF1:CVPCPDFKRGDCRRGDMCEYAH|ZF2:CKDGTGCARRVCFFAH|	MMNHLRVETEDTFSSLLELAANNDVEGVRLSIERDPSCVDEPGLWYGRQKGSKSIMVNDLRTPLMVAATYGSLDVIKAILPLTNVNRACGNDQTTALHCAASGGAVNAVQVVKLLLAAGADLDALDGDGQRGGDVIVMLQELLLSSSASHSSPTEFKKEYPVLVLDPSLPDIKNCIYATDEFRMYSFKVRPCSRAYSHDWTECPFVHPGENARRRDPRKFHYSCVPCPDFKRGDCRRGDMCEYAHGVFECWLHPAQYRTRLCKDGTGCARRVCFFAHTPDELRPLYSSTGSAVHSPRSGAEFAAGLSPMSPLSPSSSAMSWPHPSVPALHLPGSNLQSSRLRASLNARDVLSDYEQEQLLNEFSNSLSWSGRMKTLPHSNLEDLFSPEGGSSSPRFTDS…
	BnC3H56	GSBRNA2T00059437001	BnaA07g00960D	chrA07	-	665281	666499	324	36327.5	5.47	2	|753|543|	|ZF1:CPEFRKGGCKKGDACEFSH|ZF2:CKDGGNCRRRVCFFAH|	MMIGETHRAYPTVQIPPWPLNDDLTAVDIYGSPDGGNSMLEALAALQRYLPSNEPDPDSDPELSGPDSAIDTYSCDHFRMYEFKVRRCTRGRSHDWTECPYAHPGEKARRRDPRKYHYSGTACPEFRKGGCKKGDACEFSHGVFECWLHPARYRTQPCKDGGNCRRRVCFFAHSPDQIRVLPNQSPDRVDSFDGVSPIRRAFQFSISPTSGSPPVSPRDDSESCSLFSLGCYGSGFGSSRGSLLGPGFRSLPNTPFRPEIGYMDIWDNGLEEEPAMERVESGRELRAKMFEKLSKENCMDRVDPDPYQGSGEAPDVGWVSELVM*
	BnC3H66	GSBRNA2T00070963001	BnaA09g17030D	chrA09	-	10278640	10279767	375	41420.3	8.47	2	|853|543|	|ZF1:CPEFRNGGDCSRGDMCGFAH|ZF2:CKDGKHCKRKICFFAH|	MDVEHHNSGHIGRPTVDIPPRKLLSSAISPSSPCPEYKAQKECCYDSDSDDPYAGDHFRMYEFKIRRCTRSRSHDWTDCPFAHPGEKARRRDPRRYHYTGEVCPEFRNGGDCSRGDMCGFAHGVFECWLHPSRYRTEACKDGKHCKRKICFFAHSPRQLRVLPPSENFVSGGGGSAASSPASVLSNKNNRCCVFCSHSPTSTLLDLSPSSPPLSPANKSAVFSRMSRRHSALAHKQVLHELINSLDSFSFKEALTAASLSSPVTMPVTTGETMLASSNRSNNHRLPPWIDVVGDRDLQLQQSSFKYAFSPSSTPSYLNGQLPPPSFFSDEFTPRGGRLSDFTVAATAAAEARGKNSFEVGHSGDLDLGWVNDLLT*
	BnC3H81	GSBRNA2T00084672001	BnaC04g47990D	chrC04	+	46839885	46843023	597	65190.6	5.36	2	|753|543|	|ZF1:CVPCPDFRKGACRRGDMCEFAH|ZF2:CKDGTGCARRVCFFAH|	MCCGSDQLNQISSSEDSTTNTEMNHLRVETEDTFASLLELAANNDVEGVRLSIDRDPSCVDEPGLWYGRQKGSKAMVNDHRTPLMVAATYGSIDVIKLILSLTDVNRACGSDQTTALHCAASGGAVNAVQVVKLLLAAGADLNLMDADGQRAGDVIVDGYGDGESPFKMKSSTEFKKEYPVDPSLPDIKNSIYSTDEFRMYSFKVRPCSRAYSHDWTECPFVHPGENARRRDPRKFHYSCVPCPDFRKGACRRGDMCEFAHGVFECWLHPAQYRTRLCKDGTGCARRVCFFAHIPEELRPLYESTGSAVLSPRSNADFAAALSLLPPGSPSGVSVMSPLSPSSGGNGMSSMAWPQPNVPALQLPGSNLRSSRLRSSFNARDEMNMLAEYEQQQLLNEFN…
	BnC3H88	GSBRNA2T00089642001	BnaA08g27570D	chrA08	+	18336484	18337683	399	43895.7	7.89	2	|853|543|	|ZF1:CPEFRRDGDCSRGDECEFAH|ZF2:CKDGKHCKRKVCFFAH|	MDVVMRPTVDIPPRKLLLAESSPRSSPRKHNWNNKVSNKIATSEHEEDNEDSNNKETKEYCYDSDTDDPYASEHFRMFEFKIRRCTRSRSHDWTDCPFAHPGEKARRRDPRRFQYSAEVCPEFRRDGDCSRGDECEFAHGVFECWLHPIRYRTEACKDGKHCKRKVCFFAHSPRQLRVLPPENVSGGGSASGSPAAAKNPCCMFCSSSPTSTLLGNLSHLSRSPSLSPPLSPAHKAAAFSRLRNRAASAVSEAVSAAAAAGSVNYNDVLNELVNSLDSINLAEALHVSSSSPVTTPVSAAAAAFASSCGLSNQRLHLQQQQSSPLQFALSPSTPSYLATSFSPSSPSYLTNSPRANIFSGEITPRQRQKNEFTAVRDKTSFEDGSCGDPDLGWVNDLLT*
	BnC3H98	GSBRNA2T00104206001	BnaC09g44180D	chrC09	-	45138360	45141093	642	70484.4	8.17	2	|753|543|	|ZF1:CVPCPDFKKGSCKQGDACEYAH|ZF2:CKDGTSCNRRVCFFAH|	MCGLSKNNSELEHSFSALLEFAADNNVEGFKHQLSLVPCINQMGLWYRRQRFVRRMVVEQRTPLMVASIYGSVDVVKLILSFPEAELNLASGSDKSTALHCAASGASANSLGVVKLLLSAGADPNILDAHGNRPVDVLVASPHAPGLRTVLEEILKKDEDPSSSLGSSLRSLSSSPENGSSLQSLGSVSSPTKVDASEKKEYPLDPSLPDIKSGIYSTDEFRMFSFKIRPCSRAYSHDWTECPFAHPGENARRRDPRKFHYTCVPCPDFKKGSCKQGDACEYAHGVFECWLHPAQYRTRLCKDGTSCNRRVCFFAHLKEELRPLYASTGSGLPSPSSAAATMDMASVLNMLPGSPSAAPISPSATMGWPQQNNIPALHLPGSNVQLSRLRSSLNARDII…
	BnC3H116	GSBRNA2T00123181001	BnaA04g24200D	chrA04	+	17796500	17799652	620	67949.7	5.44	2	|753|543|	|ZF1:CVPCPDFRKGACRRGDMCEFAH|ZF2:CKDGTGCARRVCFFAH|	MCCGSDQLNQISSPEDTTTNTEMNHLRVETEDTFASLLELAANNDVEGVRLSIDRDPSCVDEPGLWYGRQKGSKAMVNDHRTPLMVAATYGSIDVIKLILSLTDVNRACGSDQTTALHCAASGGAVNAVQVVKLLLAAGADLNLMDADGQRAGDVIVYGDGDGESPFKMKSSTEFKKEYPVDPSLPDIKNSIYSTDEFRMYSFKVRPCSRAYSHDWTECPFVHPGENARRRDPRKFHYSCVPCPDFRKGACRRGDMCEFAHGVFECWLHPAQYRTRLCKDGTGCARRVCFFAHIPEELRPLYESTGSAVLSPRSNADFAAALSLLPPGSPSGVSVMSPLSPSSGGNGMSSMAWPQPNVPALQLPGSNLRSSRLRSSFNARDEMNMLAEYEQQQLLNEFN…
	BnC3H118	GSBRNA2T00124720001	BnaA03g18900D	chrA03	+	8924190	8925743	362	40294.1	8.09	2	|753|543|	|ZF1:CVPCPEFRKGSCPKGDSCEYAH|ZF2:CKDETCCARKVCFFAH|	MCGSERNLCSSRTTFTEAELIRTKAEQERVDATMSLLEYAACDDLPSFKRQTEENSLDINEPGLWYCKRVGSKKMGFQERTPLMVAAMYGSIEVLIYIISIGRSDVNRVSSDEEKVTALHCTVSGCSVSIVQVIKILLDASASPNNVDANGNKPVDILVQASRFIPNQTRKAVELLVVSKYPADATLPDINEGVYGTDEFRMFSFKVKPCSRAYSHDWTECPFVHPGENARRRDPRKYPYSCVPCPEFRKGSCPKGDSCEYAHGVFESWLHPSQYKTRLCKDETCCARKVCFFAHRRDELRAVNASTGSAIVSPPMSPSSPMGNNLSPRNGGLWQNRVNGLTPPPLQLNGSFVVVLMILLLL*
	BnC3H126	GSBRNA2T00133403001	BnaC09g33920D	chrC09	+	37187366	37189845	542	59822.1	5.4	2	|753|543|	|ZF1:CVPCPEFRKGSCSRGDSCEYAH|ZF2:CKDETNCSRRVCFFAH|	MGDDELSHLKFTLLLESAACNDLSGFKSLIEEEGLSTIDRSGLWYGRRIGSKKMGFEERTPLMIAALFGSKEIVDYIISTGLVDVNRSCGSDGATALHCAVSGLSGNSLEVVTLLLNASADPESRDADGNKPVDVMVFPCLSPVFSGRKKVLERLLKGNEADVQEEEAEAEVSLSPPRKEYPIDPTLPDIKNGIYGTDEFRMYAFKIKPCSRAYSHDWTECPFVHPGENARRRDPRKYHYSCVPCPEFRKGSCSRGDSCEYAHGIFECWLHPAQYRTRLCKDETNCSRRVCFFAHKPDELRPLYTSTGSVVTTPPLSPNGVPSPIGSGKPWMNWPSATPPTLHLPGSRLKSALNAREINFSEEIHQSLASPGRWNNNTAASPPFSGNGMNRLSSGGISP…
	BnC3H127	GSBRNA2T00136143001	BnaA10g23940D	chrA10	+	15704654	15705692	246	28262.7	6.5	2	|753|543|	|ZF1:CAVACPAFRNGACHRGDTCEFAH|ZF2:CNAGNMCQRKVCFFAH|	MLKSVNPMTFYDIGEPQFPTLGYIVSKPGNAGAYEIDPPLPTVDDVIYSSDEFRMYAYKIKRCPRTRSHDWTECPYAHRGEKATRRDPRRYSYCAVACPAFRNGACHRGDTCEFAHGVFEYWLHPARYRTRACNAGNMCQRKVCFFAHAPEQLRQSEGKHRCRYAYRPVRTTVARGRNGDGVGIREDGEDFDTWQSPAKSGESELDINEERLLKCWSGMSIVDDHYEPSDLDLNLSHIDWISALVD*
	BnC3H131	GSBRNA2T00138011001	BnaC07g01380D	chrC07	-	2007698	2009846	351	39126.5	5.96	2	|753|543|	|ZF1:CPEFRKGGCKKGDACEFSH|ZF2:CKDGGNCRRRVCFFAH|	MMIGETHRAYPTVQIPPWPLNDDLTAVDIYGSPDGGNSMLEALAALQRYLPSNEPDLDSDPELSGPDSAIDTYSCDHFRMYEFKVRRCTRGRSHDWTECPYAHPGEKARRRDPRKYHYSGTACPEFRKGGCKKGDACEFSHGVFECWLHPARYRTQPCKDGGNCRRRVCFFAHSPDQIRVLPNQSPDRVDSFDGVSPIRRAFQFSISPTSGSPPVSPRDDSESSSLFNRSLGSVGCYGSGFGSPRGSLLGPGFRSLPNTPSRPEIGYMDIWDNGLEEEPAMERVESGRELRAKMFEKLSKENCMDRVDPDPYQGSGEAPDVGWVSELTTNRGGFQILTTPRHGLYAASHNA*
	BnC3H137	GSBRNA2T00143424001	BnaA02g01280D	chrA02	+	569844	576065	910	100765	7.1	2	|753|543|	|ZF1:CVPCPDFKKGSCKQGDACEYAH|ZF2:CKDGTGCNRRVCFFAH|	MVVVGMLCRSCVKCLNIATVNICLTCKALEASARWWVATVLPPSGDHIVLELHQQSFFTCIGDDEVDDGRKKVTIFFGTQTGTAEGFAKALGEEAKARYERSDSKSLIWTIMMLMMMRNRQYVLQVAKVVDDILVEQGAQRLVQVGLGDDDQCIDYSTLVETSLFTDTSCSIRKCSGALESVLERPEVPSMIGYTTLTYVPRDSPQRSVHLAVRAWDDLLETATRAGLARRDPQRDEPAALRLIDLLPSPRPFGSGNVVLSFGHLTFRFRQPLIFRQGHTFILSMCGLFKKLDTENNALSHSLSKPMNDAAECEHSFSALLEFAADNDVDGFKHQLSLVSSINQVSLWYRRQRLIKRMVVEQRTPLMVASLYGSLDVVKLILSFPETDLNLTCGPDKST…
	BnC3H138	GSBRNA2T00145340001	BnaC08g00330D	chrC08	+	288204	289679	373	41409.2	8.78	2	|853|543|	|ZF1:CPEFRRDGDCSRGDDCEFAH|ZF2:CKDGKHCKRKVCFFAH|	MDVAMRPTVDIPPRKLLLAESSPRYSPRKHNWNSKVSNKIAIPEREEEKEDNNNSKETTKEYCYDSDTDDPYASEHFRMFEFKIRRCTRSRSHDWTDCPFAHPGEKARRRDPRRFQYSAEVCPEFRRDGDCSRGDDCEFAHGVFECWLHPIRYRTEACKDGKHCKRKVCFFAHSPRQLRVLPPENVSGGSASASPAKNPCCMFCSSSPTSTLLGNLSHLSRSPSLSPPLSPASHKAAAFSRLRNRAASTVSEAVSAAAAAGSVNYNDVLTELVNSLDSINLAEALHVSSSSPVTTPVSGAAAAAFASSCGLSNQRLHLQQQQSSPLQFALSPSTPSYLTNSPRPNIFSGEFTPPQRQINEFTAVRDKTSFCRN*
	BnC3H141	GSBRNA2T00150332001	BnaA10g02150D	chrA10	+	1138164	1139336	390	43004.5	8.11	2	|853|543|	|ZF1:CPEFRRGGDCSRGDDCEFAH|ZF2:CKDGKHCKRKVCFFAH|	MDVVRPTVEIPPRKLLLSSKSFSGEASPRSSPRKHNWNNKSNKISTSEQGEDSFNEDNTNNNKDTKEYCYDSDTDDPYASDHFRMFEFKIRRCTRSRSHDWTDCPFAHPGEKARRRDPRRFQYSGEVCPEFRRGGDCSRGDDCEFAHGVFECWLHPIRYRTEACKDGKHCKRKVCFFAHSPRQLRVLPPENDSGGSSASASPAKNQNPCCLFCSGSPTSTLLGNLSHLSRSPSSSPPLSPAHKAAAFSRLRSCAASAAAAGSVNYKDVLNELVNSLDSITLAEALQVSSPSPSPVSAAAAAFANASSCGLSTQRLHIQQQQQSSPLQFALSPSTPSYLANSPRASFFSDDYTPRQREVNEFTPAAVRDKTRFEDGSCGDPDIGWVNDLLT*
	BnC3H144	GSBRNA2T00151957001	BnaC02g04370D	chrC02	+	2229167	2232976	650	72133.6	8.71	2	|753|543|	|ZF1:CVPCPDFKKGSCKQGDACEYAH|ZF2:CKDGTGCNRRVCFFAH|	MIHIYRIKENAITQILRLIDLLSPHPPFGSGNVVLSFGHLTFRFRQPLIFRQGHTLVLSMCGLFKKLDTENNTLSDSLSKPMNNAAECEHSFSALLEFAADNDVEGFKHQLSLVSSVNQVSLWYRRHRLVKRMVVEQRTPLMVASLYGSLDVVKLILSFPETDLNLTCGPDKSTALHCAASGASVKALDILKKDEDLSSSLGSSFRSLSSSPDNGSSSLLSLDSVSSPTKAEKKEYPIDPSLPDIKSGVYSTDEFRMFSFKIRPCSRAYSHDWTECPFAHPGENARRRDPRKSHYTCVPCPDFKKGSCKQGDACEYAHGVFECWLHPAQYRTRLCKDGTGCNRRVCFFAHLKEELRPLYASTGSGLPSSPRASMDMASVLNMLPGSPSGGAPSSPSGNG…
	BnC3H148	GSBRNA2T00156011001	BnaC08g26910D	chrC08	+	28128342	28130632	541	59641.1	7.54	2	|753|543|	|ZF1:CVPCPEFRKGSCPKGDSCEYAH|ZF2:CKDETGCARKVCFFAH|	MGLLEYAACDDLPSFQREIEEKGLDLDEPGLWYCKKLGSNKMGLEQRTPLMVAAMYGSKKVLSFIVSSGKSDVNRACGEERVTALHCAVAGCSVNMVEVINALLDASASASAVDANGNHPLDLFVRVSRFVASPRKKAVEMLLRGGGMINEAVEEEEEVKIVSKYPADASLPDINEGVYGSDEFRMYSFKVKPCSRAYSHDWTECAFVHPGENARRRDPRKYPYTCVPCPEFRKGSCPKGDSCEYAHGVFESWLHPAQYKTRLCKDETGCARKVCFFAHKREEMRPVNASTGSAVSQSPLEMMPGLYSSGAATRPVSPMSSSVGSSPRNGGSWQNRVNSLSPPALHLNGGSRLKSTLSARDMDMEMELEMRLRGFNNVEETFGSYVSSPSRNSQMSHQH…
	BnC3H155	GSBRNA2T00158214001	BnaC07g17750D	chrC07	-	24199433	24200857	380	41512.1	7.63	2	|853|543|	|ZF1:CPEFRHGGDCSRGDECGFAH|ZF2:CKDGKQCTRKICFFAH|	MDVEHHNSGHIGRPTVVIPSRKLLSSAKSPSSASSPRRDGNDQKDYHYDSDSDDPYAGDHFRMYEFKIRRCTRSRSHDWTDCPFSHPGEKARRRDPRRYHYTGDVCPEFRHGGDCSRGDECGFAHGVFECWLHPSRYRTEACKDGKQCTRKICFFAHSPPQLRVLPPPESFVSGGGGSALSSPASVLSNKSNGCCVFCSHSPTSPLLGLAHSPSSSPPLSPANKVAAVSRLSSHRSAVKYKEVLNELINSLDSFGLTQALTAASPSSMVTMPVSTASMLASSSLSNHYHHRLPPWLDVGDRDLQFALSPSSTPSYLNGQLQLQLQPPPPSFFSEEFTPRGGRVSDFTATATAAAEARDKSSFEIGSNGDLDLGWVNDLLT*
X	BnC3H46	GSBRNA2T00049931001	BnaC06g13320D	chrC06	+	16083989	16084204	71	8070.11	8.86	1	|853|	|ZF1:CPHYNMFGLCKLGPTCRFDH|	MSGQEIPERSKQQNSMTRSPREPPCDLNENGLPVRPNQTICPHYNMFGLCKLGPTCRFDHSTKPPSSDRKQ*
Ⅺ	BnC3H18	GSBRNA2T00012823001	BnaC08g14160D	chrC08	-	19045030	19054146	1427	161015	7.62	2	|853|1053|	|ZF1:CPFHLKTGACRFGPRCSRVH|ZF2:CGEFMKSRLKTCSRGSACNFIH|	MELRIKALNVESNSKNLIASITNNSSVPELYGIVADILSISYFFYYIILERFPDLAREEAWPVQGGSLSSLLHHACDRGDLELTRILLGLDQRLEEALNTNGLSPLHLAVLRGSVVILEEFINKAPLSFLSHTPSKETVFHLAARNKNMDAFVFMAERLGSNSQFLLQKTDENGNTVLHTAASVACGAPLIRYIIAMKIVDISNKNKMGFAAYHLLPHDAQDFELLSSWLRFDTETSDELDSDLLNLIGLNTSEMVERKTRKAHGVKKGSENLEYDMYIEALQNARNTITIVAVLIASVAYAGGINPPGGVYQDGPWRGKSIVGKTTAFKVFAICNNIALFTSLAIVILLVSIIPYKRKPLKKLLVATHRMMWVSIGFMATAYVAASWVTIPHYHGTRW…
	BnC3H22	GSBRNA2T00015087001	BnaA08g25830D	chrA08	+	17676125	17679826	754	88563.8	7.89	2	|853|1053|	|ZF1:CPFHLKTGACRFGPRCSRVH|ZF2:CGEYMKSRLKTCSRGSACNFIH|	MEPQNEKAEEGDRLEEATGEKEFVEESKEKAAEMSRKEKRKAMKKLKRKQVRKEIASKEREDAEAKLNDPAEQEKLKAIEEEEARKREKELREFEESERAWREAMEIKRKKEEEEERRWKELEELRKLEASRDGECGEDGEYEYIEEGPPEIIFKGNEIILRKNKVRVPKKSVPQVEGNEIADRPTSNPLPPGTEALPKYQNVSSAQQILDSVAQEVPNFGTEQDKAHCPFHLKTGACRFGPRCSRVHFYPDKSCTILMKNMYNGPGIAWEHDEGLEYTDEEAEHCYEEFYEDVHTEFLKYGELINFKVCRNGSFHLKGNVYVHYRSLESAVLAYQSINGRYFAGKQVNCEFVNISRWKVAICGEYMKSRLKTCSRGSACNFIHCFRNPGGDYEWADFD…
	BnC3H34	GSBRNA2T00028412001	BnaA07g36590D	chrA07_random	-	565050	566590	244	28145.2	10.54	2	|853|753|	|ZF1:CPFYFKIGACRHGDRCSRLH|ZF2:CRQYEENNCNRGGYCNFMH|	MAEHLASIFGTEKDRVNCPFYFKIGACRHGDRCSRLHNRPTISPTLLLSNMYQRPDMITPGFKEEDQAAAALQALQGRFYSGRPIIADFSPVTDFREATCRQYEENNCNRGGYCNFMHVKLVSRELRRKLFGRSRRRGSGSRSRSRSRSISPRHKREFDRRDPPRREFSHRERDSEFYRHGSGKRSSERSEKGDRDGSRRRHGSPPPRRGGSPGGGREGSEERRARIEQWNREREEKEEGGGA*
	BnC3H80	GSBRNA2T00083668001	BnaC05g21650D	chrC05	+	15361143	15361753	141	16107.3	11.3	1	|853|	|ZF1:CPFYNKMGACRHGDRCSRIH|	MAEHLASIYGTEKDRVNCPFYNKMGACRHGDRCSRIHNRPAISPTLLLSNMRRPAQDPRAFRGSIRGAQEFKEEDQAAAALQALQGRSYLGRPIIGEFSPIVSREKRRKLFGRRSYRRGSRSRSISPRGRREYGRRDRDS*
	BnC3H111	GSBRNA2T00117437001	BnaC07g11590D	chrC07	+	17126952	17128518	245	28291.3	10.22	2	|853|753|	|ZF1:CPFYFKIGACRHGDRCSRLH|ZF2:CRQYEENNCNRGGYCNFMH|	MAEHLASIFGTEKDRVNCPFYFKIGACRHGDRCSRLHNRPTISPTLLLSNMYQRPDMITPGFKEEDQAAAALQALQGRFYSGRPIIADFSPVTDFREATCRQYEENNCNRGGYCNFMHVKLVSRELRRKLFGRSRRSYRRGSGSRSRSRSISPRHKREYDWRDPPHREFSHRDRDGEFYRHGSGKRSSERSEKGDRDGSRRRHGSPPPRRGGSPGGGREGSEERRARIEQWNREREEKEEGGGA*
	BnC3H149	GSBRNA2T00156103001	BnaA06g06110D	chrA06	-	3352307	3355526	436	50922.6	7.98	1	|853|	|ZF1:CPFHLKTGACRFGPRCSRVH|	MSRKEKRKAMKKMKRKEVAEKEREDAEAKLNDPAEQEKLKEIEEEEAKKRDKESKEFEDSERAWREAMERRCKDLEASRRGPPDIIFKGNEIILRKNKVKVPKKPVAAQVDVNEIVDRPTSNPLPPGIEAFSKYQNFSSAQQILDTEQDKAHCPFHLKTGACRFGPRCSRVHFHPDKSCTILMKNMYNGPGIAWEQEDEGLEYTDEEAEHFYEEFYEDVTEFQKYGELINFKTCSRGSACNFIHGFLNPGGDYEWADHDKPPPRFWIRKMTALFGYSDEYVKHMEFEYSGSLTDFRSDQPTDSHRQLSRRSRSRDHDHVNVGSKPCHRNSKNHCDSTRGHKLSRHEEKRHGGDESPTSTRDGSLEKEIYKERRYAKETTRHESKWSEHSHGQRVMKKRI…
XII	BnC3H86	GSBRNA2T00088932001	BnaCnng15770D	chrCnn_random	+	14788614	14790850	178	19742.4	7.67	1	|853|	|ZF1:CPFYMRNGSCKFGGHCKFNH|	MVSVLVFEVHSLLFHFPFSLESLSYLCYDEDCSITSGLEGANTCRFSHTKQQTSLPSRPPELNFLGLPIRPGEKECPFYMRNGSCKFGGHCKFNHPAPTTAIDSPMFRVMHSQNQAPSVYPPERSVLPRSTYNSANNQNDRVGTCAHTTADTVSANLVQLVGSITLYHLHSRLAAPRP*
XIII	BnC3H48	GSBRNA2T00050775001	BnaA07g00160D	chrA07	-	173750	175981	370	42258.2	5.03	2	|753|1763|	|ZF1:CEFFKAGQCQKGFKCKFSH|ZF2:CKYFLDAVEKKQYGWFWACPNGGKECHYRH|	MPPKQQPKADLAKKQKQVEDKTFGLKNKNKSKNVQKYVQSLKQSVQPKPDAAKVAAKKKKEDEKAREQELNELFKVAISQPKVPVGVDPKSILCEFFKAGQCQKGFKCKFSHDLNIQRKGEKIDIYSDKRDEDGDMEEWDQETLEKVVESKKNEYNQNKPTDIVCKYFLDAVEKKQYGWFWACPNGGKECHYRHALPPGYILKSQMKALLEEESQKMPVEEEIENERAKLKTATQMTPALFMEWKRKKIAERDAGLAASQAERAKNDRMSGRELFLSNASLFVDDAEAFEEYEREKEEEEIEQKAKSKETEAGTSKSSGDAAEQSSKEVDEEDDDDDDDDLDMDELDELEASLSKTSIQIREPNGEGSSS*
	BnC3H71	GSBRNA2T00078330001	BnaA09g43820D	chrA09	+	30224066	30226386	367	42198.2	5.08	2	|753|1763|	|ZF1:CEFFKAGQCQKGFKCKFSH|ZF2:CKYFLDAVEKKQYGWFWACPNGGKECHYRH|	MPPKQQPKADLAKKQKQVEDKTFGLKNKNKSKNVQKYVQSLKQSVQPKPDASKLAAKKKKEEEKAREQELNELFKVAISQPKVPVGVDPKSILCEFFKAGQCQKGFKCKFSHDLNIQRKGEKIDIYSDKRDEDGDMEEWDQETLEKVVESKKNEYNQNKPTDIVCKYFLDAVEKKQYGWFWACPNGGKECHYRHALPPGYILKSQMKALLEEESQKMPVEEEIENERAKLKTATQMTPALFMEWKRKKIAERDAGLAASQAERAKNDRMSGRELFLSNASLFVDDAEAFEEYQREKEEEEIEQKEKNKETEAGTSKSSGDAEQKEVEDEEEDDDDDLDMDELDELEASLSKTSIQIREPNNEGSSSS*
	BnC3H115	GSBRNA2T00120782001	BnaC07g00710D	chrC07	+	915636	918428	368	42144.1	5.11	2	|753|1763|	|ZF1:CEFFKAGQCQKGFKCKFSH|ZF2:CKYFLDAVEKKQYGWFWACPNGGKECHYRH|	MPPKQQPKADLAKKQKQVEDKTFGLKNKNKSKNVQKYVQSLKQSVQPKPDASKVAAKKKKEEEKAREQELNELFKVAISQPKVPVGVDPKSILCEFFKAGQCQKGFKCKFSHDLNIQRKGEKIDIYSDKRDEDGDMEEWDQETLEKVVESKKNEYNQNKPTDIVCKYFLDAVEKKQYGWFWACPNGGKECHYRHALPPGYILKSQMKALLEEESQKMPVEEEIENERAKLKTATQMTPALFMEWKRKKIAERDAGLAASQAERAKNDRMSGRELFLSNASLFVDDAEAFEEYEREKEEEEIEQKAKSKETEAGTSRTSGDAAEQSSKEVDEDDDDDDDLDMDELDELEVSLSKTSIQIREPNSEGSSS*
	BnC3H128	GSBRNA2T00136936001	BnaC08g36390D	chrC08	+	33677459	33680646	367	42154.1	5.04	2	|753|1763|	|ZF1:CEFFKAGQCQKGFKCKFSH|ZF2:CKYFLDAVEKKQYGWFWACPNGGKECHYRH|	MPPKQQPKADLAKKQKQVEDKTFGLKNKNKSKNVQKYVQSLKQSVQPKPDASKVAAKKKKEEEKAREQELNELFKVAISQPKVPVGVDPKSILCEFFKAGQCQKGFKCKFSHDLNIQRKGEKIDIYSDKRDEDGDMEEWDQETLEKVVESKKNEYNQNKPTDIVCKYFLDAVEKKQYGWFWACPNGGKECHYRHALPPGYILKSQMKALLEEESQKMPVEEEIENERAKLKTATQMTPALFMEWKRKKIAERDAGLAASQAERAKNDRMSGRELFLSNASLFVDDAEAFEEYQREKEEEEIEQKEKNKETEAGTSKGSGDAEQKEVEDDEDDDDDDDLDMDELDELEASLSKTSIQIREPNNEGSSS*
XIV	BnC3H24	GSBRNA2T00018550001	BnaC01g39490D	chrC01	+	38106481	38108560	311	35244.2	8.35	4	|753|753|753|953|	|ZF1:CKFFIHGSCLKGEHCEYSH|ZF2:CTFYQKGICLYGSRCRNEH|ZF3:CSFAAAGDCPRGSQCPHMH|ZF4:CKHFNFGNGNCPFGGSCFYKH|	MIFSLFVNRILCKFFIHGSCLKGEHCEYSHDSNVCTFYQKGICLYGSRCRNEHVRTTSQPQSLSPSNVPPPQKGDDNNNNNNNDVCYIHPREYPICSFAAAGDCPRGSQCPHMHGDICSTCGKKCLHPFRPEEREEHTKECQKKQKHIEALKKSQEIECSVCLDRVLSKATPGERKFGLLTECHHPFCIQCIRNWRSSAPVSGMDVNSTLRACPICRKLSYFVVPSVVWYSTPDEKKEIIDIYKAKLRSINCKHFNFGNGNCPFGGSCFYKHAYSDGHLDEVVVRNLGSQEGETLIADSIRLSEFLGRVHI*
	BnC3H39	GSBRNA2T00037007001	BnaA08g07960D	chrA08	-	7823612	7825815	437	48996.9	9.27	4	|753|753|753|953|	|ZF1:CKFFAHGACLKGDNCEFSH|ZF2:CTFYQRGLCSYGSRCRYEH|ZF3:CSYAAAGDCPRGDQCPHIH|ZF4:CKHFNFGDGNCPFGTSCFYKH|	MISIRAFNDNQIRTQVRPWKKKKNAELLRRLVITGLNRFLGAQFLGKPILGTVVPPRTPSISPMSKRILCKFFAHGACLKGDNCEFSHDWKDPTNNVCTFYQRGLCSYGSRCRYEHVKLKPHPSPASSSSALPRSSASEKDLSPLPSSSSSPAWTLDSSDNTFSSSTSSSKPQDQPICSYAAAGDCPRGDQCPHIHGDLCPTCGKRCLHPFRPEEREEHKRSCEKKQKQLEALKLSQEVECCVCLERVLSKPTPAERKFGLLTECDHAFCIGCIRNWRSSSPSTGMDVNSTLRACPICRKLSYFVVPSVIWFSAPEEKKEIMDNYRDKLRSIDCKHFNFGDGNCPFGTSCFYKHTVKPGSYAWKYHRPPPRRPSPSGSNLSDMDTFFSMMGGIMSEVLG…
	BnC3H58	GSBRNA2T00061686001	BnaC08g09210D	chrC08	-	13802128	13804124	365	41189.5	6.23	4	|753|753|753|953|	|ZF1:CKFFAHGACLKGDNCEFSH|ZF2:CTFYQRGLCSYGSRCRYEH|ZF3:CSYAAAGDCPRGDQCPHIH|ZF4:CKHFNFGDGNCPFGTSCFYKH|	MSKRILCKFFAHGACLKGDNCEFSHDWKDPTNNVCTFYQRGLCSYGSRCRYEHVKLKPHPSPASSSSALPRSSASEKDLSPLPSSPAWTSDSSDNTFSSSTSKPQDQPICSYAAAGDCPRGDQCPHIHGDLCPTCGKRCLHPFRPEEREEHKKACEKKHKQLEALKLSQEVECCVCLERVLSKPTPAERKFGLLTECDHAFCIGCIRNWRSSSPSTGMDVNSTLRACPICRKLSYFVVPSVIWFSAPEEKKEIMDNYRDKLRSIDCKHFNFGDGNCPFGTSCFYKHTVKPGSYAWKYHRPPPRRPSPSGSNLSDMDTFFNMMGSIMSEGEYDPFGFEDSDDDELTTTDMMMLLLNLDMESDEDIY*
	BnC3H68	GSBRNA2T00073100001	BnaA08g20910D	chrA08	+	15625364	15627573	387	44005.3	5.75	4	|753|753|753|953|	|ZF1:CKFFAHGACLKGDNCEFSH|ZF2:CTFYQRGNCSYGSRCRYEH|ZF3:CSYAAAGDCPRGDQCPHIH|ZF4:CKHFNFGDGNCPFGTSCFYKH|	MYAFSLLLFFVLFCVSFRILCKFFAHGACLKGDNCEFSHDWKDPSNNICTFYQRGNCSYGSRCRYEHVKPSRPPHPSPASSSTYLSSPFVSQRDLSSSPAWTLASLDDEVNNTDTTKPEDQPICSYAAAGDCPRGDQCPHIHGDLCPTCQKHCLHPFRPEEREEHKRSCEKKHKQLEALKLSQDVECCVCLERVLSKPTPSERKFGILTECDHAFCIGCIRNWRSSSPSTGMDVNSTLRACPICRKLSYFVVPSVIWFSDPDEKKEIVDNYRDKLRSIDCKHFNFGDGNCPFGTSCFYKHTVKPGSYAWRHHRPPPRRPRPTSGSNFSEINAFFNMMGNIMSEGGYGPFGFEDSDDDDNELTSTDMMMLLMNLDMDSDDDDSNEDSY*
	BnC3H104	GSBRNA2T00111748001	BnaA03g30350D	chrA03	-	14738991	14741279	297	33607.3	8.35	4	|753|753|753|953|	|ZF1:CKFFVHGSCLKGENCEYSH|ZF2:CTFYQKGICSYGTRCRYEH|ZF3:CSFAAAGDCPRGSQCPHMH|ZF4:CKHFNFGNGSCPFGGSCFYKH|	MSDRILCKFFVHGSCLKGENCEYSHDSKHHANNVCTFYQKGICSYGTRCRYEHVRTSQKRDGDHHKALTLCYTHPREHPICSFAAAGDCPRGSQCPHMHGDVCSTCGKKCLHPFRPEEREEHTKECEKKQKHIEALKKSQEIECSVCLDRVLSKATPGERKFGLLTECHHPFCIQCIRNWRSSAPVSGMDVNSTLRACPICRKLSYFVVPSVVWYSSPEEKKEIIDVYKAKLRSIDCKHFNFGNGSCPFGGSCFYKHAYTDGNLEEVVVRHLGSQEGETVIADSVAGLSEFLGRVHL*
	BnC3H108	GSBRNA2T00112650001	BnaC07g35900D	chrC07	+	38186096	38190182	1173	131589	8.53	2	|853|853|	|ZF1:CAYYMKTGGCKFGSDCKFHH|ZF2:CASYYYTGNCSSGATCMFDH|	MEILFEKYLTTADLSWLNIFLFGANEEVVEYFGLATVFARGAEMILRVQDEEGKPWEFGFLDVNIQFYQLTNGWSNYVKEKQLGVGDIVFLQRIFTDSSRLFIGFSRREAALDGTSSDKLKEVNSPLPLRSHVHSVTEFDPVLVFSCAANQESGERYFISYISTELCLRGFTPLIYDLTRGTLTGCLELPHRSRVGIIIFSNNYASSRQCQDNFVAIMDHSKANSLVLLPVFFKVKVTDIRGQSGSFGRAFSQLENSIQASQVPTFTFIDKHQYMKGGEVILAKNIVSNVCLLLSSENNMKLRGRLQMNSVLSLLYCSQSSAPHIVGLWGMAGIGKTTIAREIFRTQADRYDVCYFLPDFHIACQMRGLSHLRDEFFSKIYGEEKVTVDACDTKLSFLR…
	BnC3H119	GSBRNA2T00125166001	BnaC03g35670D	chrC03	-	21652469	21654799	294	33225	8.44	4	|753|753|753|953|	|ZF1:CKFFVHGSCLKGENCEYSH|ZF2:CTFYLKGICSYGTRCRYEH|ZF3:CSFAAAGDCPRGSQCPHMH|ZF4:CKHFNFGNGSCPFGGSCFYKH|	MSDRILCKFFVHGSCLKGENCEYSHDSKHHANNVCTFYLKGICSYGTRCRYEHVRTSKRDGDHKALNLCYTHPREHPICSFAAAGDCPRGSQCPHMHGDVCSTCGKKCLHPFRPEEREEHTKECEKKQKHIEALKKSQEIECSVCLDRVLSKATPGERKFGLLTECHHPFCIQCIRNWRSSAPVSGMDVNSTLRACPICRKLSYFVVPSVVWYSSPEEKKEIIDIYKAKLRSIDCKHFNFGNGSCPFGGSCFYKHAYTDGNLEEVVVRHLGSQGETVIADSVAGLSEFLGRVHL*
	BnC3H123	GSBRNA2T00131435001	BnaA01g10040D	chrA01	+	5002568	5008394	1570	175989	8.87	1	|853|	|ZF1:CRSYVRTGSCAVGPSCSFDH|	MDRLRALRRQGLRDFEPSLPPRFMDRILDRMKKSSSRRGISRRRLERCSSSLAEDLSVSTSSFTTRSLELPDRTSFRLLAGGGDGELDRIYKSLGVSGPDDLAISFDAWEACKTRSSSGIVNRFQPQADVLSSGVDSLDRDDTGGVGRFFKEHASEKASEKEHGEMNLKEVETPFQPKLSEHCVTGSDPILVIYCGDNQVSEEIYLISYIFNELCARGFAPLRYDMKKSTVTENQKLLHISRVGIIIFSMNFAHSRECLDGFVAVMDHLKANELVLIPVFFKVSVSDVRGQSGSFGKAFTRLGDSVMASQVLKWRAAMIKLASIIGYAYKKGDEVILAKNIVRDVCLPLSSETNMKLRGTRLSLKSILSLLNRSQPSSSQIVGLWGMAGIGKTTITRDF…
	BnC3H145	GSBRNA2T00153126001	BnaC08g05860D	chrC08	-	8418060	8419930	258	28596.8	6.14	1	|753|	|ZF1:CSYAAAGDCPRGDQCPHIH|	MTGRILQTICALSTKEATALTEADAGTNMSNLLALLIHLPPHLPPTYLLDLSSSPAWTLASLDDEVNNTDATKPEDQPICSYAAAGDCPRGDQCPHIHGDLCPTCQKHCLHPFRPEEREEHKRSCEKKHKQLEALKLSQDVECCVCLERVLSKPTPAERKFGILTECDHAFCIGCIRNWRSSAPSTGMDVNSTLRACPICRKLSYFVVPSVIWFSDPDEKKEIMDNYRDKLRSKLIASTSILEMGTVRLGQVASTSTL*
XV	BnC3H43	GSBRNA2T00041728001	BnaC07g32070D	chrC07	-	35927355	35934598	1274	140310	7.84	1	|753|	|ZF1:CKFYESGNCKKGASCSFWH|	MKNQQKQLQRGASSRGEESSVRGIDLMRVDQCEEIDALSVPAPKVGGTVEQDAPVKRKRGRPPKAHAKTPLQTQPPPPLPLQTQLPPPPPITRKDDKEEDVCFICFDGGDLVLCDRRNCPKAYHPACINRDEAFFRTTAKWNCGWHICSKCQKSSSYLCYTCTFSVCKRCVADADYVFVRGNMGLCGTCIKPIMLIENIGQGDVQAVKVDFDDKLSWEYLFKVYWLCLKEELSLTVDELMRAYNPWKEVPYTAPKVELRNDHTRNNVYSSGSSALGAADNGIKRRKTSDSSTLPSKLDAKNPSNTPKKRPEDTNWATKELLEFLSFMRNGDTSVISQFDVQGLLLDYINKKNLRDPHQESQVICDLMLVKLFGKQRVGHIEMLKLLESHFLIQEKPKDE…
	BnC3H51	GSBRNA2T00054504001	BnaA09g54650D	chrA09_random	+	2742533	2748996	1325	146430	8.24	1	|753|	|ZF1:CKFYESGNCKKGASCSFWH|	MENQQKHQLQQVPGDESSVKGVVDRVRVDQCGEIGASQAPSVPAPTVAGVVDEPAPVKRKRGRPPRAHAKTVSQTRPPPPPRKDEKEEDVCFICFDGGDLVLCDRRNCPKAYHPACIKRDEAFFRTAAKWNCGWHICGTCQKGSSYMCYTCTFSVCKRCIKDADYVIVRGNMGLCGTCIKPIMLIENISQGDNEAVKVDFDDKLSWEYLFKVYWLCLKEELSLTVEELTRANNPWKEVPYTVPKVESRNIHTLSKACSSGNSDSDVVANGTKRKRTSDSPTVPSKLATKIPSNIPKKLPGDTNWATKELLEFLSVMRNGDTSVLSQFDVQGLLLDYIKKKNLRDPNQKSQVVCDQMLVKLFGRQRVGHFEMLKLLESHFLIQEKPKNGESSHAVRSQIE…
	BnC3H54	GSBRNA2T00057757001	BnaC08g48800D	chrC08_random	-	3764921	3770918	1335	147778	6.75	1	|753|	|ZF1:CKFYESGYCKKGAACSFWH|	MENQQLQQVPGEESSVKGVVDLMRVDQCEEEIGASQAPSVPAPTVAGVVDEAAPVKRKRGRPPRAHAKTVSQTRPPPPPRKDEKEEDVCFICFDGGDLVLCDRRNCPKAYHPACIKRDEAFFRTAAKWNCGWHICGTCQKGSSYMCYTCTFSVCKRCIKDADYVIVRGNMGLCGTCIKPIMLIENISQGDNEAVKVDFDDKLSWEYLFKVYWLCLKEELSLTVEELTRANNPWKEVPYTVPKVESRNIHTLSKACSSGNSDSDVVANGTKRRRTSDSPTVPSKLDTKIPSNIPKKLPGDTNWATKELLEFLSVMRNGDTSVLSQFDVQGLLLDYIKKKNLRDPNQKSQVVCDQMLVKLFERQRVGHFEMLKLLESHFLIQEKPKEEKPKNGESSHSVRS…
	BnC3H143	GSBRNA2T00151319001	BnaA03g41160D	chrA03	-	20633181	20643986	1024	111845	7.24	1	|753|	|ZF1:CKFYESGNCKKGASCSFWH|	MRAYNPWKEVPYIAPKVELRNDHTRSSALDAAENGIKRRKTSDSPTLPSKLDAKNPSNTPKKRPGDTNWATKELLEFLSFMRNGDTSVISQFDVQGLLLDYINKKNLRDPHQESQVICDLMLVKLFGKQRVGHVEMLKLLESHFLIQEKPKDEKTTNGETTHAVPSQVDEDKGHDQPVRDRRRKMHRKTVGRVQNESLDAYAAIDVHNINLIYLRRKFLETLLDDINKVHEKVVGTILRIKVSGSDQKLDIHRLVQVVGTSKAAATYQLGAKTTDVMLEILNLEKREVISIDQLSDQNVTEDECKRLRQSIKCGLNKRLTVGDILKTATTLQAMRINEALEAEILKVKHLRDRASEKGILESPEHRQRLLQEVPEVHTDPSMDPSHPSAEDSVLGTRKQ…
Others	BnC3H20	GSBRNA2T00014375001	BnaAnng37140D	chrAnn_random	+	42079710	42080886	275	30573.4	4.31	1	|753|	|ZF1:CKFFLQGRCRFGSSCRLSH|	MASEEDKALEDLLDYQLKDQRESLSAIEEALASDPSNPDLLSVHEELVGAIKDAEEGLFQLKRARLLQEADIVLHGLNNNAAAVKPERTDPASELELEPERKDLDDGSKCRFRHIDGRWYNGRIIGFEGSDSAKISFLTPTSESMMMCKFFLQGRCRFGSSCRLSHGVDVPISSLKNYEETEWKQSMVGSKIWAVSGSKYDVWRVGELESWDDKLQLGGVVFRDDGSSAKLGSDAMVLSEYADDDGEGEDEEEEEDGSGSGSEEESVSSDYDEEF*
	BnC3H23	GSBRNA2T00017163001	BnaA01g36550D	chrA01_random	+	2094035	2097339	414	47638.4	7.11	1	|843|	|ZF1:CILYEKNGDCSKPNCTFAH|	MSLYKTKLCILYEKNGDCSKPNCTFAHGVAELRLPGESSSFRGKESQLDIPIDSCRRHNLDGDLRDKLGRHFSPERRPSLDRSGRRVQRFNGHENPRSFEKRRDVDYRENRRFDERSDYAGGLKAGSRIEVRERDERNKFLGYNNVLEEQLKDVELDVKVLTDNKLRLEAAVERKAREADILTSRIQELGTQLDREKEECKRITSSTKKFVKEYNRFLRAQDDVRSSSSEVGNPTDDEEKNGRNLRSASDLQNELHNTSSVSRKRHYVEQQYTTKESVQDALRGRGEEDKLENGKSPSRWNRIPSKSFSEEESRVRNEEDAMNKSSSKEDTWKRRRLSSGTSSSNKVMSSTSMAARVSDEVAEFDEENTRAAKGSPLISLPPPPPFRDAHFHGDEEEAK…
	BnC3H27	GSBRNA2T00019503001	BnaCnng30240D	chrCnn_random	-	28697284	28698225	161	16691.8	7.52	1	|853|	|ZF1:CGNFKAYGFCKYGARCKFDH|	GQPACGNFKAYGFCKYGARCKFDHPVPIRVWICACSLPPSIPCVPVSICGAASSDCSSSVACGWVGIMVWICACSPPSLLPCPSSIPSVSVSICGAASSGCISSTNTHISCSNQTSENEKEDDGTRQKCKNTSSEAKKGGKDPSAADNSRERDTSDNAAWS*
	BnC3H38	GSBRNA2T00035708001	BnaC09g09020D	chrC09	-	5836410	5844671	1155	127266	8.39	1	|853|	|ZF1:CKFHRENGNCRKGAACTYLH|	MTETQEETVEGKAVRTKVAEASEETETRSGVGGKRKRVRNTKTGKKKEEDVCFICFDGGDLVLCDRRGCPKAYHPSCVNQDEDFFRSKGKWNCGNGVCILFTLVIYSVFNIVTFLEIIMVYLLFVYTLVSTINLTVSLLFLIPLTESAQLDFDDKTSWESLFKDYWIDLKTQLSISPEELDQAKSPHKGNKSHAGKQGTAREVDYVTDEGSDSDSSPKKKKTRSRSKSGSAEKNQSPANKSSSGETWASKELLDVVAHMRRGDKSFLPSTEVHALLLDYIKKYNLRDPRRKSQVVCDSRLKNLFGKSHVGHFEMLNILDTHFLDKEQQQADNIQGSIVDTDPDYVDLDENVDHPVKSGKDKKRKTRKKGARKGRQSNLDDFAAVDMHNINLIYLRRSLV…
	BnC3H40	GSBRNA2T00038832001	BnaCnng05170D	chrCnn_random	+	4844805	4847924	689	75439.6	8.25	1	|753|	|ZF1:CKFFAQGRCTKGNSCRFLH|	MSDSDMDIDDDEVQVQVQPTAAGESRLLARPIEASNSQNDVKKHSDEQLKIINGNLQPNLSGNSGKNPILEGEKGTILPSLRFPAPGQSFPLVNGPEQSKIINGYLQPNLSGSSGKKLMLEGEKDTVLSRFPAPMQTLPPANGPEQKRPAYPCKFFAQGRCTKGNSCRFLHVNENMNRTSQQQVVNNMAGTSGIQSIEERRPLESKEGVRFSMLSTNGVTSLVNPPAGQRVFPFTNEMRFMPSLENMGRGSLQKCGAVFTENRPVFGNSTSSFPLRSSFVQEHGSFITSNRQTDMGSSGPAWTGSVFSSAPLNQYASPFGNFENRNDINESGSLPMEQALSVPSVQDAEVDTTSDKKEVSSNDWEPSEPFRPSFTIPPYILPSSDALYDPFMDIENPEG…
	BnC3H41	GSBRNA2T00041050001	BnaCnng43600D	chrCnn_random	-	42630571	42634038	412	47503.2	6.84	1	|843|	|ZF1:CILYEKNGHCSKPNCTFAH|	MSLYKTKLCILYEKNGHCSKPNCTFAHGVDDLRLPGESSSFRGRRHNLDGDLRDKLGRHFSPERRPSLERSGRRVQRFNGHENPRSFEKRRDVDYRENRRFDERSDYAGGLKAGSRIEARERDERNKFLGYNNVLEEQLKDVELDVKMLTDNKLRLEAAVERKAREADSLTSKIHELRNQLDREKEECKRITSSTKKFVKESEARLQKLGTQLSTYLLGNEGNDRETDIEIVSDEEKNGRNLRSTSDLQNELHNTSSSVSRKRHYVEQQYTTKESVQDALRGRGEEDKLENGKSPPSRWNRVSSKSFSEEESRVRNEEDAMNKSSSKEDTWKRRRLSSGTSSSNKVMSSTSMAARVSDEVAEFDEENTRAAKGSPLISLPPPPPFRDAHFHGDEEEEVD…
	BnC3H52	GSBRNA2T00056669001	BnaAnng23060D	chrAnn_random	-	25970046	25971900	488	54368.8	5.36	1	|753|	|ZF1:CKFFLQGRCRFGSSCRLSH|	MASEEDKALEDLLDYQLKDQRESLSAIEEALASDPSNPDLLSVHEELVGAIKDAEEGLFQLKRARLLQEADIVLHGLNNNAAGVKPANELEPERKDLDDGSKCRFRHIDGRWYNGRIIGFEGSDSAKISFLTPTSESMMMCKFFLQGRCRFGSSCRLSHGVDVPISSLKNYEETEWKQSMVGSKIWAVSGSKYDVWRVGELESWDDKLQLGGVVFRDDGSSAKLGSDAMVLSEYADDDGEGEDDEEEDGSGSGSEEESVSSDYDEEFPQGIGILGTTDQRRGGVQNETAIFAKWENHTRGIASKLMANMGYCEGMGLGVSGQGRLDPIVAKVLPPKRSLDHALEHIKNGEAKSEKPKKKRSRGGRRKREKKFAEAAREAKLEEESDLFSFINNHEKATG…
	BnC3H53	GSBRNA2T00057292001	BnaA09g41200D	chrA09	+	28831340	28833277	498	55750.1	5.14	1	|753|	|ZF1:CKFFLQGRCRFGSSCRLSH|	MASEEDKALEDLLDYQLKDQRESLSAIEEALASDPSNPDLLSVHEELVGAIKDAEEGLFQLKRARLLQEADIVLHGLNNNAAAVKPERTDPASELELEPERKDLDDGSKCRFRHIDGRWYNGRIIGFEGSDSAKISFLTPTSESMMMCKFFLQGRCRFGSSCRLSHGVDVPISSLKNYEETEWKQSMVGSKIWAVSGSKYDVWRVGELESWDDKLQLGGVVFRDDGSSAKLGSDAMVLSEYADDDGEDEEEEEEEEEDGSDSGSEEESVSSDYDEEFPQGIGILGTTDQRRGGVQNETAIFAKWENHTRGIASKLMANMGYREGMGLGVSGQGRLDPIVAKVLPPKRSLDHALEHIKNGEAKSEKPKKKRSRGGRRKREKKFAEAARAAKLEEESDLFS…
	BnC3H67	GSBRNA2T00072767001	BnaCnng58340D	chrCnn_random	+	58088410	58089537	251	28017.8	4.39	1	|753|	|ZF1:CKFFMQGRCRFGSSCRSSH|	MASEEDKALEDLLGYQLKDQRESLSAIEEALASDPSNPELLSVHEELVGAIKDAEEGLFQLKRARLLQEADIVLHGLNNAAAVKPANELEPEREDLDDGSKCRFRHTDGRWYNGRIIGFEGSDSAKISFLTPTSESMMMCKFFMQGRCRFGSSCRSSHGVDVPISSLKNYEQTEWKQSMVGSKIWAVSGSKYEIWRVGELESWDDKLQLGGVVFRDDGSSAKLGSDAMVLSEYADDDGEDEEEEEEEEEDG*
	BnC3H73	GSBRNA2T00079931001	BnaA07g07830D	chrA07	-	8125176	8127944	501	59846.5	8.5	1	|853|	|ZF1:CHFYLKKGWCGFGSDCVFKH|	MADALDNQQEVQRSGSNETESRSNEETKGQTLDMRPSGSGTRSVEKAVVRYDRDTRFRDANREATPDRDPIAHAIYWEKKVQELRVRNAEMKQRRANETIQKQRLRNAEMQQRRANKTESISIEETKGETVDMKPSGPWEKAVVRYDRDTRFWEDKMQQQRLGDVEMQQRRANETESRSIEEPEGETVDTRPSGSGEKVGQTRPSGSRRWSPVVRYNRDTRSWEENREYLESSGRENEAVQIRDQNETYIQQRQRDDEMQQRRSRETESIFFQQQKNREYECSGSRMNEAGPIRDPRILENLRDFGMQQRRRHETEWRFQKQQNRAEAPDLGYKRRRFEQEQYPTRPRIKKGVCHFYLKKGWCGFGSDCVFKHPTPSWRFDERRYETEVPENMARTVYG…
	BnC3H79	GSBRNA2T00081938001	BnaA07g32050D	chrA07	-	22285838	22287892	399	42894.1	9.02	1	|753|	|ZF1:CRNFQQGSCRYGERCRYLH|	MRKELCRNFQQGSCRYGERCRYLHPQQTKPNNPFGFGTQQQQNKTSNNPFGFGVQGGSNSNRPNQSQQPFQNTWQRNPSSGSGASTQQSGKQTQQADHKCTDPAACKRVIQEDLKNERPMWKLTCYAHCKHLPCDVSGDVSYEELRAMAYEESKRGIPLQSIVERERNLQNAKVAEFENFLRSPYRGAVTANQTPSIFPPATQVNSSPPGGFSAFNQQPAFPNTNAGGGGPPNPFGRFNQQPNAFSVNTPQPAPSGPSGFQSQPSSFGPGPAAPSAFQPSVSFKPASFGPGPVAPSGFQSQPASFGPGPGLSTPPQNSSIFPSVTPTPAFNSNQNNQTGFSFNSPVASFTSPAVDTTNTPSGTELQAGGAPVDTSIWLKEKWNPGEIPEQAPPDAFVHR*
	BnC3H83	GSBRNA2T00087518001	BnaA09g08740D	chrA09	-	4364820	4367097	568	60530.3	9.3	1	|853|	|ZF1:CKFHRENGNCRKGAACTYLH|	MDPDYESEDEDEKEEKEKEKSLRRRSSSFNRRGRDPISPRKGGFSSNESWTGTSNYSSTSANRELSRSYSGRGSNGRGDYLGSSDDKPAPKSNESEKMWHYKDPSGKVQGPFSMAQLRKWNNTGYFPAKLEIWKANESSLDSVLLTDALAGLFQKQGQSVDNSYTKAYSGQSSQSEPNIGSSARTAPSVLDIPKNSQDTWSSGGSLPSPTPTQMTTPTAKRRSFESRWSPTKPSAQSAVQSMSFPSAQSVPSQASRTDIPVVVNTASALQPGTHPIPTPDRANVSVNHYGSSGPLPSPTPVGGMQSWGNMQTDKFDLHGRGRGDAPFSSQNSSASYGTTTPSALTSQSQPGFPASDPWRAPVPSQSNTQTQAPAWAMNTSQNSGQPQAPTNQNSSWGQA…
	BnC3H89	GSBRNA2T00089987001	BnaC04g15760D	chrC04	+	13692175	13695914	765	84215.5	5.92	1	|853|	|ZF1:CSYFRRQGSCSHGDACKYAH|	MTSSSVDELPSAAETLTYQIPSDTTPIDPIPSSNDVEAVGEKRKRDDDDDEKTTNLESSTPSPWFKTSLCSYFRRQGSCSHGDACKYAHGEKELRQKPDNTWDPTSERGKKVKMMSEKSAEEEEEGGVHDLSLSKCLVHLPTKWQSDDIKTFLREQGVEYKFAKKRRGMMVGFLTFENAEQLKNGVEVLEGKNVNNKSLKIANVLPRTFDKNGAKNPAAKLKSAREAVTPLADLSYADQLEQKKASISQMLKKLTRNARKACPNGKSLPEWVLQSREIGGLSCKLEGIIESPLVNGYRNKCEFSTGYSVEGKLTVGFMLGNFSAGVTAVEEAVNCPNISKLACRYASIFQSFLEKSRLPVWNRFKSCGFWRQLTVREGSKPGVVSSDEDADSRIAEVML…
	BnC3H91	GSBRNA2T00095272001	BnaA05g09820D	chrA05	+	5418009	5421229	703	77395.7	7.19	1	|753|	|ZF1:CKFFAQGRCTKGNSCRFLH|	MSDSDMDIDDDEVQVNVQHTIAGESRLLARPIEASNSQNDVKKHLDEQLKIINGNLQPNLSGNSGNNLFLEGEKGIILPSLRLPAPGQSYPLVNGPEQSKIINGYVQPNLSGSSGKKLMLEGEKDTVLSRDLVLRFLSLPPANGPEQKRPAYPCKFFAQGRCTKGNSCRFLHVNENMNRTSQQQVVNNMAGTSGIQSIEERRPLESKEGIRFPMLSTNGVTSLVNPPAGQRVFPFTNEMRFMPPLENMGRGSLQKCGAVFTENRPVFGNSTSSFPLRSSFVQEYGSFITSNRQTDMGSSGPAWTGSVFSSAPLNQYASPFGNFENRNDINGSEPLPMEQALSVPSVQDAEVDTTSDTKEVSSNDWEPSEPFRPSFTIPPYILPSSDALYDPFTDIENPE…
	BnC3H97	GSBRNA2T00103645001	BnaC06g36110D	chrC06	-	34729854	34731932	402	43071.2	8.91	1	|753|	|ZF1:CRNFQQGSCRYGERCRYLH|	MRKELCRNFQQGSCRYGERCRYLHPQQTIPNNPFGFGTQQQQNKTSNNPFGFGVQGGSNSNRPNQSQQPFQNTWQRNPSSGSGGASSSTQQSSKQTQQADHKCTDPAACKRVIQEDLKNERPMWKLTCYAHCKHLPCDVSGDISYEELRAMAYEESKRGVPLQSIAERERNLQNAKVAEFENFLRSPYRGAATSNQTPSIFPPATQVNSSPPGGFSAFNQQPAFPNTNAGGGGPPNPFGRFNQQPNAFSVNTPQPAPSGPSGFLSQPSSFGLGPAAPSAFQPSVSFKPASFGPGPVAPSGFQSQPASFGPGPGLSTPPQNSSIFPSVTPTPAFNTNQNNQTGFSFNSPVASFTSPAVDTTNTPSGAELQAGGAPVDSSIWLKEKWNPGEIPEQAPPDAF…
	BnC3H107	GSBRNA2T00112202001	BnaA03g26640D	chrA03	+	13076151	13076749	57	5950.59	8.63	1	|853|	|ZF1:CPFYNKMGGCRHGDRCSRIH|	MAEHLASIYGSENDRVNCPFYNKMGGCRHGDRCSRIHNRGNSLGGGRTEGGVGVGV*
	BnC3H112	GSBRNA2T00118752001	BnaA07g13920D	chrA07	-	12267353	12271006	757	82991	5.78	1	|853|	|ZF1:CSYFRRQGSCSHGAACKYAH|	MTSSSLDELPSAAETLTSQIPSDTAPIDPIPSSNDDVEAVGEKRKRDDDEKTTNLESSTPSPWFKTSLCSYFRRQGSCSHGAACKYAHGENELLQKPDNTWDPTSERGKKAKMMSDSAVKEEEEVGVHDLSLSKCLVHLPTKWQSDDLKTFLREQGVEYKFAKKRRGMMVGFLTFENAEQLKNGVEILEGKNVNNKSLKIADVLPRTFDKNGAKNPAAKLKSAREAVTPLADLSYADQLEQKKASIAQMLKKLTRNARKACPNGKSLPEWVLQSREIGGLSCKLEGIIESPLVNGYRNKCEFSTGYSVEGKLTVGFMLGNFSAGVTAVEEAVNCPNISKLACRYASIFQSFLEKSRLPVWNRFKSCGFWRQLTVREGSKPGVVSSDEDADSRIAEVMLM…
	BnC3H122	GSBRNA2T00127289001	BnaC08g33760D	chrC08	+	32124793	32126730	498	55616	5.17	1	|753|	|ZF1:CKFFLQGRCRFGSSCRLSH|	MASEEDKALEDLLDYQLKDQRESLSAIEEALASDPSNPDLLSVHEELVGAIKDAEEGLFQLKRARLLQEADIVLHGLNNNAAAVKPERTDPASELELEPERKDLDDGSKCRFRHIDGRWYNGRIIGFEGSDSAKISFLTPTSESMMMCKFFLQGRCRFGSSCRLSHGVDVPISSLKNYEETEWKQSMVGSKIWAVSGSKYDVWRVGELESWDDKLQLGGVVFRDDGSSAKLGSDAMVLSEYADDDGEDEEEEEEEEDGSDSGSEEESVSSDYDEEFPQGIGILGTTDQRRGGVQNETAIFAKWENHTRGIASKLMANMGYREGMGLGVSGQGRLDPIVAKVLPPKRSLDHALEHIKNGEAKSEKPKKKRSRGGKRKREKKFAEAARAAKQEEESDLFSF…
	BnC3H130	GSBRNA2T00137475001	BnaA03g34670D	chrA03	-	16850416	16857726	414	45022.5	5.64	3	|853|853|853|	|ZF1:CGNFKAYGFCNYGASCKFDH|ZF2:CGNFKVYGFCNYGASCKYDH|ZF3:CANFKAYGLCKYGASCKFDH|	MQGYFFFFEDISVDLKLDTLCLSLFYCQQDLSVYFISIIGASGDTDDSAFVVLWDNHHVVTSRPMDSAIMEQPASLITQCQVWICACSPPPSIPCPSYIPCVSVSICGAASSVCTSSMACGWVGIMVWICACSPPSSLPSPSSIPSVSVSICDISVDLKLDTFCLSLFYCQQDLFGQPSCGNFKAYGFCNYGASCKFDHPVPVNPYHYAGLTMPSMPTTYGQPSCGNFKVYGFCNYGASCKYDHPVQVNPYHYAGLTMRSLLTAYTIQHPNIRRTLITTNTTAMSRLFLLDRFFHGMWLVSICGAASSDCTSSMACGWGQPACANFKAYGLCKYGASCKFDHPVPVNPYQYAGFTMLYMPTAYAPPVSTQVRITSPPSLSDSTTVSNGDKSAAENKSSE…
	BnC3H135	GSBRNA2T00141942001	BnaA03g15640D	chrA03	-	7225899	7229841	449	49393.5	6.64	1	|753|	|ZF1:CKFFGQGWCANGNSCRFLH|	MACSRNSLVSFFILGLFTVLISPAISSRVLSSTKRPVNGESRSSVASYCESWRLAVETNNAGTWKVVPSKCVSSLETYYNGGQFDKDYNVVARYALAFAKTVKIGGDGKDAWVFDVDETLLSNLEYYKANGYGSEPYNSKKFHEWVVQGTAPAERRITEKNLHDAGYFGWEHLLLRGHEDQGKAAVKYKSEQRSRMVKKGYILHGNTEPPPTTTMKISLNNKNYDENVNYDDSLSSLSFPDHAAPNTPPSLAGKLATQNTFEMSDSDMDIDDDDVQVHVQRTIAGDSGLLLAKPSDSQSRNDVKKHLDENSGKNNTMLGEAKDMLLSRFPAPAPSFPLVNGPEQKRASLPCKFFGQGWCANGNSCRFLHVKENMNGTSQQQWVNHMAGASGIQSVEGEN…
	BnC3H150	GSBRNA2T00156390001	BnaA06g03470D	chrA06	-	2134884	2137636	627	70471.2	8.33	1	|753|	|ZF1:CRYFALRNCRNGTSCRFSH|	MSSSGRKRVSKWDAKQEDTENGNDYVEKSGSYYHDKDPEHAGFYPEGNGRNGSSRRSVPDDDDDGERLKSRQQHQGEAWPSRGRVSHEEGDDAMMSYYDTRKSSEQDETRQPYWDRPRTRRSGSRSNSRSMSRSRSRSPLQRVRRDARGSYDRHKTRDNDGRYSRAGDYNDRDTKYYTEDSREQYPLRRSDYPEDHSNSRREASDPILRSHRDRRDVPEREYNRVSNVPCRYFALRNCRNGTSCRFSHHGARKSPERKPQDQMFSSGTTERMRNSHRWNERSDTGKSCEGAKGNNNNNNGSWIGDMEMSPDWNYGVKTLKNPLKEEHGVVKDTLAPAISHSHHGFSNNIIANSAPPVQVFNQKIENHSAVPYQSTPLAVGGSQVLPPPPPPAVTTHLPE…

## Sheet: B. rapa
The CCCH gene family in B.rapa
Name	Number of CCCH zinc finger	CCCH motifs	protein sequence
BraAnng001760	5	|ZF1:CIYYLRTGVCGYGSRCRFNH|ZF2:CQHFMRTGTCQFGASCKYHH|ZF3:CSYYMRTGQCKFGLTCRFNH|ZF4:CQYFMRTGDCKFGSSCRYHH|ZF5:CTHFAQHGICKFGPACKFNH|	MDRYGRAGEEGSRSDPSIQWTSHGVETSMGRLALGGGGESYPERSDEPDCIYYLRTGVCGYGSRCRFNHPRNRGAVIGGGDGVLPERMGHPVCQHFMRTGTCQFGASCKYHHPRQGGGSVAPVSLSYLGYPLRLGEKECSYYMRTGQCKFGLTCRFNHPVPLQPQQQQPQPQLQTIYPTLQSQPMPSSQQYGLVLSRPSLLPASYLPSPYGGPPPMVMPPGMVTYPSWNPYQASLTAMPSPGTQPSIGSSSVYGMASLSPSGPAYTGTYQSGGPSLTASTEQSFPQRPDQPECQYFMRTGDCKFGSSCRYHHPPLDALLQPKTGVLLNSIGLPLRPGVAQCTHFAQHGICKFGPACKFNHSMSSSLSYSPSASSLTNMHVAPYPIGSSAPISSSNEPTT…
BraA01g042040	5	|ZF1:CQHFMRTGTCQFGASCKYHH|ZF2:CQHFMRTGTCQFGASCKYHH|ZF3:CSYYMRTGQCKFGLTCRFNH|ZF4:CQYFMRTGDCKFGSSCRYHH|ZF5:CTHFAQHGICKFGPACKFNH|	MDRYGRAGEEGSRSDPSIQWTSHGVESNGLSSIESLVIIKGFCFEKCVFFFWVASMGRLALGGGGESYPERSDEPDCIYYLRTGVCGYGSRCRFNHPRNRGAVIGGGDGVLPERMGHPVCQHFMRTGTCQFGASCKYHHPRQGGGSVAPVSLSYLGYPLRLGEKECSYYMRTGQCKFGLTCRFNHPVPLQPQQQQPQPQLQTIYPTLQSQPMPSSQQYGLVLSRPSLLPASYLPSPYGGPPPMVMPPGMVTYPSWNPYQASLTAMPSPGTQPSIGSSSVYGMASLSPSGPAYTGTYQSGGPSLTASTEQSFPQRPDQPECQYFMRTGDCKFGSSCRYHHPPLDALLQPKTGVLLNSIGLPLRPGVAQCTHFAQHGICKFGPACKFNHSMSSSLSYSPSA…
BraA02g007720	5	|ZF1:CVYYLRTGVCGYGSRCRFNH|ZF2:CQHFMRTGTCRFGATCKYHH|ZF3:CSYYMRTGQCKFGSTCRFHH|ZF4:CQYFMRTGDCKFGNSCRFHH|ZF5:CSHFAQHGVCKFGPACKFDH|	MDRYDPALETGLEASMWRLGLRGGGGGELYPERLDEPDCVYYLRTGVCGYGSRCRFNHPRNRSPVLGGLRTEAGEFPERMGQPVCQHFMRTGTCRFGATCKYHHPRQGGRDSVTALTSLSYMGLPLRPGEKECSYYMRTGQCKFGSTCRFHHPVPPGVQAPSLQLSTGSAIYPPLHSQSVPSPQQFGVAIPRPQLLQGSYVQSPYGTYNQMVLPPPGMVPYSGWNPYQASSISAMPSHGSQPSMGSSSVYGIRPSSPPAPAYPPGSSSNKEQTFPQRPGQPECQYFMRTGDCKFGNSCRFHHPLEAASPKGVNLSPIGLPIRPGTAQCSHFAQHGVCKFGPACKFDHSMSSSSLSYSPSASSVSDMHVVPYPLGSSSLGISAPSSSSSLSDQRTELHSS…
BraA03g008610	5	|ZF1:CVYYLRTGVCGYGSRCQFNH|ZF2:CQHFMRTGECKFGASCKYHH|ZF3:CPYYMRTGQCKFGSTCKFHH|ZF4:CTYFMKTGDCKFGTSCRYHH|ZF5:CSHFAQHKICKLGPACKFDH|	MEPGEEGSRSDPGNETGIEVVASMSRLGLRGGGNESYPERPDEPDCVYYLRTGVCGYGSRCQFNHPPNRPPVLGGLRAEAGEFPERMEQPVCQHFMRTGECKFGASCKYHHPRQGGGGGDSVTSPISFNHMGFPLRPGEKECPYYMRTGQCKFGSTCKFHHPVPPGDQVPSQQQLSTGPAIYPPLQPQPSQQFGVVVPRPQILPGSYVQSPYGTYSQMVLPPGMVSYSGWNPYQPSVSAIPSPGTQPSMGPSSVYGTTPLSPSAPAYQSGPSSNKEHSFPQQPGQPECTYFMKTGDCKFGTSCRYHHPMEAASPKGVALSNIGLPLRPGTAPCSHFAQHKICKLGPACKFDHSMTSSLNDQGTELHSSSSIKPTTTTSGGGSETTGAAGVSSSSSMTVG…
BraA03g017500	5	|ZF1:CQFFLRTGQCGYGNSCRYNH|ZF2:CEYYLKTGACKYGSTCKYHH|ZF3:CPYYMQTGMCRFGVACKFHH|ZF4:CRFFMNTGTCKYGDDCKYSH|ZF5:CGNFKAYGFCKYGPNCKYDH|	MSETQNSTETVRSSDKTEDTLTRMKVNEENMEQSSPSPYPDRPGERDCQFFLRTGQCGYGNSCRYNHPLSLVPQAVSYHRDELPERIGQPDCEYYLKTGACKYGSTCKYHHPKDRNGAEPVLFNVLGYPMRQGEKSCPYYMQTGMCRFGVACKFHHPHPQNGHSTTTYGMSSFPYTMMSLPPATYGVMPPPQVPYPQAYIPFMFAPPQGWSPYMAGSNPIYNVKTQPDSSSERAECRFFMNTGTCKYGDDCKYSHPKERMLESPPNLSHHIVLLPARPGQPACGNFKAYGFCKYGPNCKYDHPSSPVSTQPRSSTPPSRSDSTAISNGDKPGAENNSSEIEKQDEDISDKSEVQESSQLSGSDSTAISNGVKPAADNHSSEVEKHDDSSDKTESQLSGC…
BraA03g024630	5	|ZF1:CPYYMRTGVCGYGSRCRYNH|ZF2:CQFYLKTGTCKFGASCKFNH|ZF3:CSYYLKTGLCKFGITCKFHH|ZF4:CQYYLKTGDCKFGTSCKFHH|ZF5:CTFYIQNGFCKFGSTCKFDH|	MDMYGRTPPSQSAHGNAADTGLEESMWRLGLGGETYPERPAAPDCPYYMRTGVCGYGSRCRYNHPPDRATVEATVRATGQYPERIGEPPCQFYLKTGTCKFGASCKFNHPRNAGGSMSHVPLNIYGYPVREGGEKECSYYLKTGLCKFGITCKFHHPQPAPAPAATPPPPASAPQFYPSLQQQQQSLIPGAPSSSLRVARTLLPGSYMQGAYGPMLLSPGVLPMQGWSPYSAPVSPALSPGATSLYGVPHLSSTTPSLPGVYPSLPSPTHSFPERPGELECQYYLKTGDCKFGTSCKFHHPRHRVPPSANCNLSPIGLPLRPGVQGCTFYIQNGFCKFGSTCKFDHPTGYNASSSSLPDAPVSTLLGAPSSTGLLSGAARSTSNISAGLIFSQSGGSIP…
BraA03g031160	5	|ZF1:CSYYIRTGLCRFGSTCRFNH|ZF2:CEYYLKTGTCKFGVTCKFHH|ZF3:CAYFLRTGHCKFGATCKFNH|ZF4:CQFYMKTGDCKFGTVCKFHH|ZF5:CVFYSRYRICKFGPSCKFHH|	MWQMNLSSDETMELGSYPERPGEPDCSYYIRTGLCRFGSTCRFNHPRDRELVIATAMRGEYPERIGQPECEYYLKTGTCKFGVTCKFHHPRNKAGIAGSVSLNMLGYPLRSNEVDCAYFLRTGHCKFGATCKFNHPQPQPTTNLMVPTSGQQQSYPWSRASFIPTPRWQDPSGFTPLMMPQGVVWNPYTGQLGSVSPSGTGNDHNNYRELQQNESGSSVPQGGIYALPSESVFPERPGQPECQFYMKTGDCKFGTVCKFHHPRDRQTPPPDCLLSPIGLPLRPGEPLCVFYSRYRICKFGPSCKFHHPMGVFTYDNTASETDEVMKTTTGHSRRLSVSETRQAATISGQDTTIDTTHE*
BraA03g032680	5	|ZF1:CIYYLRTGVCGYGSRCRFNH|ZF2:CLFDQHFMRTGTCKYGGSCKYHH|ZF3:CSYYMRTGQCKFGLTCRFNH|ZF4:CQYFMRTGDCKFGASCRYHH|ZF5:CTHFAQHGICKFGPACKFDH|	MERYGRAGEEGSRSDPSIEWTSHGGETRVEGSMWRLGLTGGGEAYPERSNEPDCIYYLRTGVCGYGSRCRFNHPRDRGAVIKSFLFVCLFDQHFMRTGTCKYGGSCKYHHPRQGGGSVAPVSLSYLGYPLRPGEKECSYYMRTGQCKFGLTCRFNHPVPQPQQQQPQTQTIYPTLQSQPMPSSQQYGLVLTRPSLLPGSYLPSPYGPPMVLPPGMVTYPNWNPYPASLTAMPSPGTKTQPSIGTSSVYGMAPLSPSGTAYTGTYQSGGPSLTTSREEPFPQRPDQPECQYFMRTGDCKFGASCRYHHPLDAVQTNTGVLLSPIGLPLRPGTAQCTHFAQHGICKFGPACKFDHSMASSLSYSPSASSLTDMPVAPYPIGSSTLSGASAPVSSSNEPTTE…
BraA04g023660	5	|ZF1:CHYFMRTGKCGYGSSCRYNH|ZF2:CEYFLKTGACKYGAACKYNH|ZF3:CPYYMQKGMCRFGVACKFHH|ZF4:CPYYMQKGMCRFGVACKFHH|ZF5:CGNFKAYGFCKYGANCKFDH|	MSETPQVQNSTGSIPSSDKTEDTLTKVKVNEENMDEPSLFPDRPGERDCHYFMRTGKCGYGSSCRYNHPVSHVPEAVFYHREELPERVGQPDCEYFLKTGACKYGAACKYNHPKDRNGAGPVLFNALGYPMRQGEKSCPYYMQKGMCRFGVACKFHHPQTHNAQPTSFPFGGSLPVMSLAPATYEAMSRPQALHPQAYSFMVAPPQGWSTFMGGYDMKTELDSSSEKAECSFFMKTGTCKYGDNCKYSHPKERMLLSPPPNLFNPVVLPARPGLPACGNFKAYGFCKYGANCKFDHPVPVNTYNNTGSTMPSPPSAYAPPVSTPVRITSPPGRSNGGDKPAAEDNSSETVKEEDGPDKAEVHDSSQLSHGSTALSNDAENPGPETKKEDDDPLPADNSG…
BraA05g000180	5	|ZF1:CAYYMRTGVCGYGSRCRFNH|ZF2:CQFYLKTGTCKFGASCKFNH|ZF3:CSYFLKTGQCKFGITCKFHH|ZF4:CQYYLKTGDCKFGTSCKFHH|ZF5:CSFYVQNGFCKFGSTCKFDH|	MDMYGRTPPTAMNGSHAPPQWTPGDADTGLLLQAESSMWRLGLGSETYPQRAGAPDCAYYMRTGVCGYGSRCRFNHPPDRASVEATVRATGQYPERIGALPCQFYLKTGTCKFGASCKFNHPRNAAAGGSMTHVPLNIYGYPVRQGENECSYFLKTGQCKFGITCKFHHPHPASASASASAAATLPPPASAPQFYSSVQHHSLMPGPPSSSLRPLLPGSYMQGAYGPMLLTTPGVLPIQAWNPYSAPVSPALSPGAASLYGVTQLSSTTPGVYPSGVVTLKEESFPERPGEPECQYYLKTGDCKFGTSCKFHHPRDRVPPRPNCDLSSIGLPLRPGVQRCSFYVQNGFCKFGSTCKFDHPVGTIRYNPSASSLADAPVAPYPVTSLLASSSSSSAELIP…
BraA05g011870	4	|ZF1:CQFFLRTGQCGYGNTCRYNH|ZF2:CETGACKYGSTCKYHH|ZF3:CRFFMNTGTCKYGDDCKYTH|ZF4:CGNFASGYCKYGANCKFDH|	MSETQQVQNSTGSIRSSENIEDTFRRMEVNEEQSSQYPDRPGERDCQFFLRTGQCGYGNTCRYNHPLSHLPQGVFYQRDDLPERIGQPDCETGACKYGSTCKYHHPKDRNGAGPVLFNVLGYPMRQGEKSCPYYMQKGIHATTYGMSNFPSVGFPYAGGLPMMSMPPATYGVMPPPGTYGGAMPRPQVPHPQTYMPFMVPPPQGWSTYMAGSNPIYNVKTQLYSSSSASVPVAVTSHQHSVSERAECRFFMNTGTCKYGDDCKYTHPRERMLSPNLLNPIVLPARSGKPACGNFASGYCKYGANCKFDHPMPLNPYDGTGLTMPSLPTAYAIPVTTHLPSRSDSNALSNGSKPATENHTSETEKQDDKSEVQDPSQLSGSDSTAISNGNKPATENETSE…
BraA05g034410	6	|ZF1:CTHYMQTRTCKFGEGCKFDH|ZF2:CPYYIKTQRCKYGLRCKFNH|ZF3:CTFYMKTGKCKFGLTCKFHH|ZF4:CPFYLKTGSCKYGATCRYNH|ZF5:CDYYMKTGECKFGERCRFHH|ZF6:CPYYMKTGTCKYGATCKFDH|	MAAHRHQLFTYALQPSLAAASTASPAPPPPQPQPQQNLSLSSLYASSAADRYYPDATFRFLSRDGSESLTNNYQPTVASSSSSSAMYHHHLPNAASHLAYPPQLMQHQEAWPPGVEPPAAAAVEPLPPGVKRTSEALYYPTLYGAHNPMGQTEAWYTTDYLTKRLKLESTSHLPVYPQRAGEKDCTHYMQTRTCKFGEGCKFDHPVWVPEGGIPDWKEAPVVPNDEYPERPGEPDCPYYIKTQRCKYGLRCKFNHPKTAAAVTVETPDALPERPSEPPCTFYMKTGKCKFGLTCKFHHPKDIQLPSSSQDNGSTEAVTSEPDVTNNPHVTFAPAAYYNSKGLPARPAEVDCPFYLKTGSCKYGATCRYNHPERTAFTPQAGGINYPLVSPTSASVNLGL…
BraA05g039010	5	|ZF1:CIYYLRTGACGYGSRCRFNH|ZF2:CKFGATCKYHH|ZF3:CSYYLRTGQCKFGLTCRFNH|ZF4:CQYFMRTGDCKFGSSCRYHH|ZF5:CTHFAQHGICKFGPACKFDH|	MERYGRSGEEGSRSDPSGQTGVQASVWRGGGESYPERPDEPDCIYYLRTGACGYGSRCRFNHPRDRGAVIKHFMRTGTCKFGATCKYHHPRQGGGSVAPVSLSYLGYPLRPGEKECSYYLRTGQCKFGLTCRFNHPSQPSQQYGLVLARPSLLPGSYLPSHYGPPMVLPPGMVTYPGWNPYQPSLTAMPSPGTQPSIGPSSVYGMAPLSPSGTAYTGTYQSGGPSSLTISKEEPFPQRPDQPECQYFMRTGDCKFGSSCRYHHPLDAAQPKTGVLFSSIGLPLRPGVAQCTHFAQHGICKFGPACKFDHSMSSSLSYSPSASSLTDMPVAPYPIGSSSLSGATAPVSLSNEPTTEAVTAVSSPMVSGQEPAETSGDSASVSGSIEAKTSSSSSK*
BraA05g041470	5	|ZF1:CSYYIRTGLCRFGSTCRFNH|ZF2:CEYYLKTGTCKFGVTCKFHH|ZF3:CAYFLRTGHCKFGATCKFNH|ZF4:CQFYMKTGDCKFGTVCKFHH|ZF5:CVFYSRYGICKFGPSCKFHH|	MDFNAGVPMSSLSPLMTQEAMWQMNLSQDETMETGSYPERPGEPNCSYYIRTGLCRFGSTCRFNHPPDRELVIATARMRGEYPERIGQPECEYYLKTGTCKFGVTCKFHHPRNKAGIAGRVSLNMLGYPLRSNEVDCAYFLRTGHCKFGATCKFNHPQPQPQPTTNLMVPTSGQQQSYPWSSASFIPSPRWQDPSGYTPLLMPQGVVPVQGWNPYTGQLGAVSPSGTGNDHNSYRNMQQNEAGSQSQGSVSGLNTASSVPLGGFYALPSESVFPERPGQPECQFYMKTGDCKFGTVCKFHHPRDRQAPPPDCLLSPIGLPLRPGEPLCVFYSRYGICKFGPSCKFHHPMEVFAYDNTASETDEVVEASGGHSRRVSVSETRQATTSGEDTTN*
BraA06g018500	5	|ZF1:CAFYMRTGSCKFGSTCKFNH|ZF2:CKYGLTCRFNH|ZF3:CLFYMRNGSCKFGADCKFNH|ZF4:CSYYLKTGDCKFKFTCKYHH|ZF5:CTHYSRYGICKFGPACRFDH|	MIGICGSIARDGLETEPVSRSPSLADGSPSDLNHAADVLSKELKNVGLDEEKMMSVPGGGDDSKEEEDGVSENESEALYPVRPGAEDCAFYMRTGSCKFGSTCKFNHPLPNPTNIQYYFRTGGCKYGLTCRFNHTKPNSDVPPSAPELNFLGLPIRPGEIECLFYMRNGSCKFGADCKFNHPDPTTLGGTDSPSFHGNNGGSIGSFSPKSPFQPSSTSWSSPRHANGTAPFIPSMLSQSRGASSQTPEWNGYQVATTMYPSERSVFSTSTTYLMNNSSAETSIFTPYKYQKPAEEFPERPDQPDCSYYLKTGDCKFKFTCKYHHPKNRLPKQPPFALNDKGLPLRPDQVICTHYSRYGICKFGPACRFDHSIQLPDSTGSSHVVAEPPQVGANGNESDG…
BraA06g026840	5	|ZF1:CSFYIRTGNCKYGSSCKFNH|ZF2:CKYYFRTGGCKYGETCRFSH|ZF3:CPFYMRNGSCKFGSDCKFNH|ZF4:CSYYVKTGDCKFKYKCKYHH|ZF5:CTHYSRYGICKFGPACRFDH|	MSKPDPDPKPASGSSREKDPVADHVTEELSDDLRNVGLSDEATEELSVPISVAEGDGETDQKEEEGRERVEKRMMVYPVRPDAEDCSFYIRTGNCKYGSSCKFNHPVRRKLQIGRDKVKEKEREENVENPRLMECKYYFRTGGCKYGETCRFSHTKEQTSLPTRPELNFLGLPIRPGEKECPFYMRNGSCKFGSDCKFNHPDPTAAGGVDSSLFRGNNGGSFAPKEAPQASSTSWSSSRHMNGTGTAPFIPVMYSQNRGASPQTPEWSGYQAPSAYPPERNVLPPSTYSANNALAETSSFSQLQQQMSTEEFPERPDQPECSYYVKTGDCKFKYKCKYHHPKNRLPKQSPSSFNDKGLPLRPDQSMCTHYSRYGICKFGPACRFDHSIPPTFSSTSSQT…
BraA07g011120	4	|ZF1:CYYYMKKGRCGYGLSCRFNH|ZF2:CIQYLQTGKCSYGPKCRFNH|ZF3:CRQYLQTGQCSYGPKCRYNH|ZF4:CKFFQKGDCKNGSGCKFTH|	MSDRENPEKGDEEAKETDTRTESTSMGETEGRDPDSGPSEANVRTNRRHERYARSGAEKRENEPERHGLGDSSEYPVRIGVEDCYYYMKKGRCGYGLSCRFNHPPLPQRDQMRHDMVQPSRYPVRPQLPERSQMRHDMVQTSPYPGAGDCIQYLQTGKCSYGPKCRFNHPPSPRDIGAIDCRQYLQTGQCSYGPKCRYNHPPSPVLPQWVSRQICKFFQKGDCKNGSGCKFTHSMSGDGAEAEPMRQDTSWGKKRHAAKSSSRPWKRERQAHDLEERKQKKRRVENLRIDPNVQSGEGGSQTEQRLEVPENRNVNAQEQADMERQNREAQEKAQEERRLRIDNERRQARLRLERMQPRVLTNNVDQLREALPDIGIERKEGDGF*
BraA10g003570	5	|ZF1:CQFYLRTGLCGYGSTCRFNH|ZF2:CEYYLKTGACKYGSTCKYHH|ZZF3:CPYYLRTGTCRFGVACKFHH|ZF4:CRFFMNTGTCKYGDHCKYTH|ZF5:CGSFKSFGFCKFGPNCNFDH|	MSDTHHVQSSTGSVRSSQKIEDAFRKMKVNDGNGVEQPDPYPDRPGERDCQFYLRTGLCGYGSTCRFNHPTNLPQVMYYNEELPERIGQPDCEYYLKTGACKYGSTCKYHHPKDRNGAEPVLFNVLNLPMRQGEKPCPYYLRTGTCRFGVACKFHHPQPDNGHSTAAAYGMPTFTSAGLHHAGGLTMVPTYGTLPRPQLPQSYVMVSSSQGLMPPQSWATYMGASNSMYGVVKNQVYYPGSSAPMHMGVTLNGVDLSERSEQQQQCRFFMNTGTCKYGDHCKYTHVSVRVSPPPPPPNFMNPFVLPARPGQPACGSFKSFGFCKFGPNCNFDHSVLPYPTGLPMPSSLPNPYPSHVPSNYQRISPTPSRSGSKAMHNDKPDVKKEMPGTEKPEQVQDLS…
BraA10g021580	5	|ZF1:CIYYLRTGVCGYGSRCRFNH|ZF2:CQHFMRTGTCKFGASCKYHH|ZF3:CSYYMRTGHCKFGSTCRFHH|ZF4:CQYFMRTGDCKFGASCRFHH|ZF5:CSHFAQHGICKFGPDCKFDH|	MERYGRVGEEGPRADPSPPGTETGLEGSMWRLGLRGGGGESFPERPDEPDCIYYLRTGVCGYGSRCRFNHPPNRVPVLGGLRTEPGEFPERMGQPVCQHFMRTGTCKFGASCKYHHPRQRGGDSVTVSLNYMGFPLRPGEKECSYYMRTGHCKFGSTCRFHHPLPPGAQPPSHQQQLSTGSAIYPSLQSQSGVFVARPQLLPGSYVQSPYGTYSQMVLPPPGMVPYPGWNPYQASPGSQPSMGSSSVPLAPAYQTSLSSNKEQSFPQRPGEPDCQYFMRTGDCKFGASCRFHHPLEAAPPKGVNLSNIGLPLRPGTAPCSHFAQHGICKFGPDCKFDHSMGSSSLSYSTSASSLTYPPGSSSLGTLAASSSSTSDQRTELHSSSSVKPKTTTSGGSETV…
BraA07g030850	2	|ZF1:CNKWQETGTCPYADHCQFAH|ZF2:CRMVLAGDVCSYGHRCHFRH|	MERLCEVCKAYRAVVYCIADAASLCLTCDAKVHSANALSGRHLRTLLCGFCKNQPCVVRCLDHKMFLCNGCNDKIHGVVSSKHVRHDVRCYTGCPSAKDFAVMWGFRVMDNDVSLEKSFAMAKAKVQREAGFVLEQILELEKLQLREESKGLSLTEHADPSPLELHKQSEERLVDLSQTGKELIVDFSHLSSSSTLGDSFWECKSPFSKNYQLWHQNLQDIGVCEDTVCDDDDFHIPDIDLTFQNFEELFGADPDPTTDNYKLCEMNTFSSPSSKPASSSLSFSRSNGGGSSKTHCSHNHSEEVISICSPLSNNARQKAISRLKEKKRARTYIFWIQGGETSLVWSQKETEDEHGTYTNLAAHLLYMIQFPLHATPCFLEKLDLSGKKVSLNFLGSSSA…
BraA07g032380	2	|ZF1:CNKWQQTGACPYGDNCQFAH|ZF2:CRMIVTGSTCPYGHRCHFRH|	MEKVASAVTDLACVTALNSPPPPLSPQSDKSVTKQHQEDFAASFASLYNSIFSPESQFPDSLSLSPSPPYSSSSPPFRVDIATEHRLRQASLILEYDELNENYEVCLSRLQSLMTELDSLRRENDALRQENVDLLKLIHISTSSSSSSVSPPHVRNRQQISDFRSQARRRSDPERNSLPKSISVRSPGYLKMMSHGYGGASRQTSQLGSDSVTQKVCVPTKGERDALELEVYRQGMTKTELCNKWQQTGACPYGDNCQFAHGIDELRPVIRHPRYKTEVCRMIVTGSTCPYGHRCHFRHSLTDQERMLLTH*
BraA07g033380	2	|ZF1:CNKWQETGTCPYGDHCQFAH|ZF2:CRMVLAGDICPYGHRCHFRH|	MENETAPFSYSGTSAVGIVNSHGEPSQLYHSSRSVMQQRQDMVNREALCYTRLHEASLEAEVLRLENTELRSMNLHLKKELDQLIRSSIQNRFGYDRVPFRMLSNLSIGGGNNRGAEDAENQNRAVNRDDVSDESPTSVIASEDLNRSSLPKSISVRSSGYSKSSQGVCGGAAAQCGKPRGAVAKPGACGQQLSTTQRVYVRGGKKEEEEEIEVEVYNQGMTKTELCNKWQETGTCPYGDHCQFAHGIKELRPVIRHPRYKTEVCRMVLAGDICPYGHRCHFRHSLSEQEKLMAAGCKPNNKSSFKLVK*
BraA10g000600	1	|ZF1:CKDYKETGYCGYGDSCKFLH|	MSDSGEEPKTCQQEEASQSQQVCTFFKKPSKAKNLRKRPAVDADEEDADAKSETSILNNLKKVAKPDNKLFFSSGPSKGSATTTGEAAEKAVVFHYDSSKEIQVQNDSRATATLETETDFNQDARAIRERVLKRADEALKGNKNKGSDEKLYTGIHGYTDHKAGFRREQTISSEKAGGSHGPLRASAHIRVSARFDYQPDICKDYKETGYCGYGDSCKFLHDRGDYKPGWQIEKEWEEAEKIRKRNKAMGVEDEDDDEADSEEDEDALPFACFICRESFVDPVVTKCKHYFCEHCALKHHTKNKKCFVCNQPTMGIFNAAHEIKKRMAEERSKAQGL*
BraA01g016240	2	|ZF1:CFHWRAGRCNRYPCPFLH|ZF2:CKFWADGNCPYGDKCKYLH|	MDLDMNGGNTRVFQRLSGVSNQKVCFHWRAGRCNRYPCPFLHRDSPPPAPFPGSSSSTNNKRIADDDDSGFAGSSHRRGPGSGNNTWGRFGGNRTVTKTEKLCKFWADGNCPYGDKCKYLHCWSQGDSFSLLTQLDGHQKVVTGIALPSGSDKLYTASKDETLRIWDCASGQCTGVLNPGGEVGCMISEGPWLLVGMPNLVKAWNIQTNVDLSLTGPVGQVYSLVVGTDLLFAGTQDGSILVWRYNTATNCFDPAASLTGHTLAVVSLYVGANRLYSGSMDNSIKVWSLDNLQCVQTLTEHTSVVMSLICWDQFLLSCSLDNTVKIWAATQGGNLEVTYTHKEEYGVLALCGVHDAEAKPVLLCSCNDNSLHLYDLPSFTERGKILAKQEIRSIQIGPG…
BraA03g015210	2	|ZF1:CFHWRAGRCYRNPCQFLH|ZF2:CRFWVDGSCSHGEKCRFLH|	MDFDSNGGNKRVFNRLGGPTRPSPQQTNTRQQVCFHWRAGRCYRNPCQFLHRELPAGPVPNHANKRAPDESGFAGPSHRRGPGFNGSHSSNNNNNTWGRFGGNSRAVVTKTEKVCRFWVDGSCSHGEKCRFLHCWSKGDGFSLLTQLDGHEKLVSGIALPSGSDKLYTGSKDGTIRVWDCASGQCTSVLNLGAEVGCVITEGPWLLVGMPNLVKAWNMETNADQSLSGPVGQVYSLVVGTDLLFAGTQDGSILAWRYNAATNCFEPAASLMGHTLAVVTLYVGANRLYSGSMDKSIKVSTSDSSFMLDLENLQCIQTLTDHTSVVMSLICWDQFLLSCSLDNTVKIWAAVEGGNLEVTYTHKEENGVLALCGVHDAEAKPVLLCSCNDNTLRLYDLPSF…
BraA04g012850	1	|ZF1:CKFWKAGNCKKGDQCSFLH|	MSYKAPRRCSNGRNFGVERHQDFAADIAPRRPYENKGPNKWSRNLVWTASDGNKPRKNGNTYGSTKSQVSGTAASVSQQRKNAGYGQVSDTRGWGSSNRGSPKSKECVCKFWKAGNCKKGDQCSFLHSWSCLPGLVMVAALEGHKKDLKGIALPQGSDKLFSASSDGTLRIWDCHTGQCVHTINLQAEAGSLICEGPWVFLGLPNAVKAFNVQTSKDLHLNGVVGQVRAMTVGNGMLFAGTTSGSISVWKATDSESDPFTYLTSLEGHHSGEVTCFIVGGHRLYSGSVDRTIKVWDLNTLECTMTLRQHTDAVTSLLCWDQYLISSSLDGTIKVWACSDNGSLKVTNTRRHEQSVHTLCGMSDAEGKPIMFCSYQNGTVGICDLPSFEERGKMFSTNTV…
BraA10g010530	2	|ZF1:CSYWRAGRCNRNPCQFLH|ZF2:CRYWVDGSCSHGDKCRYLH|	MNRQETDWFRWSFSSKVKGARVSYRRREVELQTGEPTKVEFVSVCRLIQAGFRTWACVEAHQLHLRGKGSEPISRNDTVSFNEDMLSSSSSSSRGEFVTEANELEKQNRREKETLGDDRDGDVGNEVWTRRVDRPAAAKGSRQEVCSYWRAGRCNRNPCQFLHRELPGPGYSNKRVADESGFAGPSHRRGPGFNGNSSNNWGRLGGNRTVTKTEKVCRYWVDGSCSHGDKCRYLHCWSIGDSFSLLTQLDGHEKLVTGIALPSGSDKLYTASKDETIRLWDCASGQCTSVLNLGAEVGCVISEGPWLLVGMPNLVKAWNIETNADQSLSGPIGQVYSLVVGTDLHFAGTQDGSILAWRYSAATNCFEPAASLTGHTLGVVTLYVGANRLYSGSMDKSIK…
BraA04g021180	1	|ZF1:CSFFIRGECTRGEECPYRH|	MAHRILRDHDADGWERADFPIICESCLGDNPYVRMTKSDYDKECKICTRPFTVFRWRPGRDARYKKTEVCQTCCKLKNVCQVCLLDLEYGLPVQARDTALNISTHDSIPKSDVNREFFAEEHDRKTRAGLDYESSFGKIRPNDTIRMLQRTTPYYKRNRAHICSFFIRGECTRGEECPYRHEMPETGELSQQNIKDRYYGVNDPVALKLLGKAGEMGTLETPDDQSIKTLYVGGLNSRVLEQDIRDQFYAYGEIEPIRILAEKACAFVTYTTREGAEKAAEELSNKLVVNGQRLKISWGRPQAPRTDPDGGGSQQQPPPMQQYYMHPPPPQPHQDRPFYPSMDPQRMGAVTSSQDSGDNRMPPHGHYQQHQPYPPQPYGGYMQQPYQQYPPYHHGPPQA…
BraA08g033650	1	|ZF1:CSFFIRGECTRGEECPYRH|	MAHRILRDHDADGWERSDFPIVCESCLGDNPYVRMTKAEYDKECKICTRPFTVFRWRPGRDARYKKTEICQTCCKLKNVCQVCLLDLEYGLPVQARDTALNISTHDSIPKSDVNREYFAEEHDRKTRAGLDYESSFGKMRPNDTILKLQRTTPYYKRNRAHVCSFFIRGECTRGEECPYRHEMPETGELSQQNIKDRYYGVNDPVAMKLLGKAGEMGTLESPDDQSIKTLYVGGLNSRILEQDLRDQFYAYGEIESIRILADKACAFVTYTAREGAEKAAQELSNRLVVNGQRLKLMWGRPQAPRPDQDGSNQQGGVAHSGLLPRAVISQQHNQPPPMQQYYMHPPPPNQDKPYYPSMDPQRMGAVISTQEAGGSSTENNGGSSSSYMMPPHQPYPPAP…
BraA01g033800	3	|ZF1:CAKFKAGTCMNGDPCNFAH|ZF2:CRKFCFGEECPYGDRCNFVH|ZF3:CMKFENGQCPFGDNCHFAH|	MDSSYSDSRPMFVQSPYGGGWNQTQTNDSMNNEQSESESQSQPSLKRPRLHDDTVFNPTSNNSSWMAPPSMNKGTANIFYKTRMCAKFKAGTCMNGDPCNFAHGMEDLRQPPSNWQEIVGPPPPPAVQDRGRERERERERPSSSSVSASNWEDDQKIILRMKLCRKFCFGEECPYGDRCNFVHQDLSKFRDESGKLRESLAISVGTDPASVENGGGTGSHQVEVNRRGGIPVPASLNNGVVKTVYWKTRICMKFENGQCPFGDNCHFAHGQAELLHYSGEAVKAVASLSKQTVVPGNEAFAMKPSAAQVVTSDASGLNDEGRRKKCLLKWSDSKKINRIYGDWIDDLPVGQKSTKPVES*
BraA03g038850	3	|ZF1:CVKFKSGACRNGELCNFAH|ZF2:CRKFCFGEECPYGDRCNFIH|ZF3:CGKFEKGQCPFGDNCHFAH|	MPPPPVAVYRSDDFLARTAFYLRFPVAALTEELENRTPSEQRTMVDSMSNDQSESQTMPQLKRPKLVDDNNTSWNVPSSNAPPVNKGTANIFYKTRMCVKFKSGACRNGELCNFAHGMEDLRQPPSNWQEIVGPPVQDREKERERERERLSSVSGGNNSNNSGNWEDDQKIILRMKLCRKFCFGEECPYGDRCNFIHEDLSKFREENGKLRESLAISVVDPLSVENGVVAFSQQVEVVRQGGVPLPVPAPLNNGVGGVKTVFWKTRLCGKFEKGQCPFGDNCHFAHGQAELLQHSVGRVEGEALNAVAASVSKPMVVPANEAFAMKPTAQVTADSSGLNDEGRRKKCLLKWSDSKKINRIYGDWIDDLPVGQKSTKPVES*
BraA05g023320	3	|ZF1:CCKFRAGTCPYVTNCNFAH|ZF2:CKKFYTEEGCPYGESCSFMH|ZF3:CNKWEITGYCPFGAKCHFAH|	MSHHRRDSGGDVVHVIPTNNPPPENWFPNVGDSAVWATEDDYNRVWAVNPDGENGPPNKKSRGSPSSSAASNRTKAIGKMFFKTKLCCKFRAGTCPYVTNCNFAHTVEELRRPPPNWQEIVAGTPTTVEQREEFQIPSTADESGRSFKGRHCKKFYTEEGCPYGESCSFMHDEASRNRESVAISLGPAGYGNSNLLVLGGIGIQIVKPSNWKTRICNKWEITGYCPFGAKCHFAHGAAELHRFGGGLVEGQGKDGISPNPDVKQTGPNPKGHSDTTTTLLSPGLPHHSDAGYHSGVALQRASSAVTQKPGIRTLQKWKGPGKISLIYGDWIDDIE*
BraA09g032780	3	|ZF1:CCKFRAGTCPYVTNCNFAH|ZF2:CKKFYTEEGCPYGETCTFLH|ZF3:CNKWEITGYCPFGAKCHFAH|	MSHRRDSSGDVVHVIPTNNPPPENWFPNLGDTSVWATEDDYNRVWAVNPDGDNGPPNKKTRGSPSSASAASNRTKAIGKMFFKTKLCCKFRAGTCPYVTNCNFAHTVEELRRPPPNWQEIVAAHEEERSGSGTPATVEPREEYQIPSLVSSTDESGGRSFKGRHCKKFYTEEGCPYGETCTFLHDEASRNRESVAISLGPGGYGGGGSGGGNSNVVVLGGGGSGSGVDILKPSNWKTRICNKWEITGYCPFGAKCHFAHGAAELHRFGGGLVEGEGKDGGVSSNLDIKQTGPNPKGHSDTTTPLLSPGVVPHNADAGYHSGVALQRASSAVTQKPGIRTHQKWKGPAKISRIYGDWIDDIE*
BraA01g039160	2	|ZF1:CPFGDNCHFLH|ZF2:CERFAKGNCTFGDRCHFAH	MDTRKRAGSFNSNGGGGGFKKSKQGVSDVVFVTWSYIVSTSGCPFGDNCHFLHYVPGGYNAVAQLTNMALPMPQASRNMQGPGGGGGGRFSGRGGESGPGHVSSFGASATAKISVDASLAGAIIGKGGVSSKQICRQTGAKLSIQDHERDPNLKNIELEGTFEQINEASVMVRELIGRLNSAASRRPPGGGGGGIGGGVGSEGKPHPGSNFKTKMCERFAKGNCTFGDRCHFAHGEAELRRSGVA*
BraA03g035150	2	|ZF1:CTKFFSTSGCPFGENCHFSH|ZF2:CERFSKGSCTFGDRCHFAH|	MFGTEMESTGLGSKSKPCTKFFSTSGCPFGENCHFSHYVPGGYNAVAQLTNMAPPMPQVSRNMQGSGGGGRFSGPGHVSSFGASATAKISVDASLAGAIIGKGGVSSKQIYRQTGAKLTIQDHERDPNLKNIELEGTFEQINEASVMVRELIGRLNSAARRPPGGGGGIGSEGKPHPGSNFKTKMCERFSKGSCTFGDRCHFAHGEAELRRSGIPS*
BraA05g034780	2	|ZF1:CTKFFSTSGCPFGENCHFLH|ZF2:CERFSKGSCTFGDRCHFAH|	MDARKRGRPEAGSFNSNGGGFKKSKQEMESGLGSKSKPCTKFFSTSGCPFGENCHFLHFVPGGYNPMAQMTNMGSPMSQVSRNMQGSGGGGGGGRFSGRGESGPGHVSSFGASATAKISVDASLAGAIIGKGGVCSKQICRQTGAKLSIQDHERDPNLKNIELEGTFEQINEASAMVRELIGRLNSASRRPPGGGGGGGGLGSEGKPHPGSNFKTKMCERFSKGSCTFGDRCHFAHGEAELRRS*
BraA02g012630	3	|ZF1:CRHHLKGRCHEGKDCKFSH|ZF2:CCYFATQSCMKGDDCPFDH|ZF3:CHNIVTKGFCHRGDKCLFSH|	MESSVAPLPHRRSHLPNRSFRSVLHHLCSSFESNSQISLATPDVLRELVTRTETAQACEPGEVLLTENPLILEPRSDEFRTENVETVSLENNLMLGDVFDGIDLQDASVRSQHKDFFDEFELIISGSGDFASESCVNLCEALDVDDYGGGDDGMAKQAIDFVQSVPEKPSVADEVQVEEVPKLVGVLETNDEEMGLVTSSQVLTDSILQMVEDDDEVEEGEISGDDGDYNMLLGDDLPAERNEEKGGEGTSSKSTCFEVVNGETGVKENDLTSKNQEQMASQTCIKKKSVPSKEAKARKKAKARKKRAQERIALGVKKLKLKPVAPKPKPIKYCRHHLKGRCHEGKDCKFSHDIIPETKSSPCCYFATQSCMKGDDCPFDHDLSKYPCHNIVTKGFCHR…
BraA06g015460	1	|ZF1:CMYFNTSRGCRNGANCLFQH|	MRALHKSKRVSWPPDFKLCQQVRLFISEDSPSQVGSESQDHFQAKSSGASHLSDDNLPPGFGGMLSPNESQIKLSDIPVIKWNCSNRTLLDDEWRMVAGNESKEAEAQNQRELRVLEAFYPGASSIPPNPSVPADVDTSDYDDQQTLVIPILVVEDDDVATDTASELPTQSGVDVPSITNETTSTSSSLPAASEIMAALSALSNSKEQGGSMIDKDLLIKILSNPKMVENLVTNCGSSAGSVSSNASHEAKGVVATATTPACSNGQYNPQPAVAHIPPPMVYLPPARSNQSNYGAPPPPAKDASYYKSLIQQHGGERQEAPPPPVQHLGGYRYSQPGAGGGGPNPEIVSNRPRDSKPKIMKPCMYFNTSRGCRNGANCLFQHDATAAYQPRNINNNPEM…
BraA01g008400	2	|ZF1:CPDFRKGGCVKGDSCEFAH|ZF2:CKDGGNCRRRVCFFAH|	MMIGDTRRTYPTVEIPTWPVSEDFTAGDVYSPVMNSPDCSMLEALAALQRYLPSNEPDPDSDPDLFGPDSPIDAYSCDHFRMYDFKVRRCARGRSHDWTECPYAHPGEKARRRDPRKYSYSGTACPDFRKGGCVKGDSCEFAHGVFECWLHPARYRTQPCKDGGNCRRRVCFFAHSPDQLRYLPNRSPDRVDSFDVSSPMRHSCARAFQLSISPVSGSPPVSPRADSGSQSLSRSLGSNSINDVVSSFRNLQFEKVKSFPPSYNNPLRCYQSGFGSPRGSILGPGFQSLPTTPTRPGNMDIWENGIEEEPAMERVVESGRELRAKMFEKLSKENCMDRVEPDPDHNSGEGPDVEWVSELVM*
BraA02g004530	2	|ZF1:CPDFKKGSCKQGDACEYAH|ZF2:CKDGTGCNRRVCFFAH|	MCGLFKKLDTENNALSHSLSKPMNDAAECEHSFSALLEFAADNDVEGFKHQLSLVSSINQASLWYRRQRLIKRMVVEQRTPLMVASLYGSLDVVKLILSFPETDLNLTCGPDKSTALHCAASGASVKALDVVKLLLSAGADPNIIDTHGNTPVDVLVAPRGLRTVLEEILKKDEDLSSSLGSSFRSLSSSPDNGSSSLLSLDSVSSPTKAEKKEYPIDPSLPDIKSGVYSTDEFRMFSFKIRPCSRAYSHDWTECPFAHPGENARRRDPRKSHYTCVPCPDFKKGSCKQGDACEYAHGVFECWLHPAQYRTRLCKDGTGCNRRVCFFAHLKEELRPVYASTGSGLPSSPRGSMDMASVLNMLPGSPSGGAPSSPSGNGVSSMCWPHQNVVPALHLPGSN…
BraA03g021290	2	|ZF1:CLEFRKGSCPKGDSCEYAH|ZF2:CKDETCCARKVCFFAH|	MCGSERNLCSSRTILTEDELMRAKAEQERVDATMCLLELAACDDLPSFKRQTEESSLDINEPGLWYCKRVGSKKMGFQERTPLMVAAMYGSIEVLTYIISTGRSDVNRVSSDEEKVTALHCAVSGCSVSIVQVIKILLDASASPNFLDANQNKPVDLLVQASRFIPNQTRKAVELLLTGVISSEEEEVMKSVVSKYPADATLPDINEGVYGTDEFRMFSFKVKPCSRAYSHDWTECPFVHPGENARRRDPRKFPYSCVPCLEFRKGSCPKGDSCEYAHGVFESWLHPAQYKTRLCKDETCCARKVCFFAHRRDELRAVNASTGSAMVSPPMSPSSPSVTLSPRHGGLWQNRVNGLTPPPLQLNGSRLKSRLSTRDVDMEMELRLRRGAYDSPSSVMQLQ…
BraA03g022120	2	|ZF1:CPDFKRGDCRRGDMCEYAH|ZF2:CKDGTGCARRVCFFAH|	MMNHLRVETEDTFSSLLELAANNDVEGVRLSIDRDPSCVDEPGLWYGRQKGSKSIMVNDLRTPLMVAATYGSLDVIKAILPLTNVNRACGNDQTTALHCAASGGAVNAVQVVKLLLAAGADLDALDGDGQRAGDVIVVPPKLEGVKVMLQELLLSSSASHSSPTEFKKEYPVLDPSLPDIKNCIYATDEFRMYSFKVRPCSRAYSHDWTECPFVHPGENARRRDPRKFHYSCVPCPDFKRGDCRRGDMCEYAHGVFECWLHPAQYRTRLCKDGTGCARRVCFFAHTPDELRPLYSSTGSAVHSPRSGAEFAAGLSPMSPLSPSSSAMSWPHPSVPALHLPGSNLQSSRLRASLNARDVLSDYEQEQLLNEFSNSLSWSGRMKTLPHSNLEDLFSPEGGS…
BraA03g054960	2	|ZF1:CPDFRKGGCKKGDSCEFAH|ZF2:CKDGGNCRRRVCFFAH|	MIIGETRRTYPTVEIPTWTVSEDFTTSELFSPAMNSPDCSMLEALAALQRYLPSNEPDPDSDPDLFGPDSPIDAYSCDHFRMYDFKVRRCARGRSHDWTECPYAHPGEKARRRDPAKYNYSGTACPDFRKGGCKKGDSCEFAHGVFECWLHPARYRTQPCKDGGNCRRRVCFFAHSPDQLRCLHNRSPDRVDSFDVSSPVRRAFQLSVSPVSGSPPMSPRAGSETQSLSHSVVSSFRNLQFEKVKSFPSSYTNPLRCYQSGFGSPRGSILGHGFQSLPTTPIRPESMDIWDNGLEEDPAMERVVESGRELRAKMFEKLSKENCMDRVEPDQDQNSGEAPDVGWVSELVM*
BraA04g029550	2	|ZF1:CPDFRKGACRRGDMCEFAH|ZF2:CKDGTGCARRVCFFAH|	MCCGSDQLNQISSPEDTTTNTEMNHLRVETEDTFASLLELAANNDVEGVRLSIDRDPSCVDEPGLWYGRQKGSKAMVNDHRTPLMVAATYGSIDVIKLILSLTVVNRACGSDQTTALHCAASGGAVNAVQVVKLLLAAGADLNLMDADGQRAGDVIVVPPKLEGVKLMLQELLSAATAERNLRVVTNVRTSRSNSPNEEEYGDGDGESPFKMKSSTEFKKEYPVDPSLPDIKNSIYSTDEFRMYSFKVRPCSRAYSHDWTECPFVHPGENARRRDPRKFHYSCVPCPDFRKGACRRGDMCEFAHGVFECWLHPAQYRTRLCKDGTGCARRVCFFAHIPEELRPLYESTGSAVLSPRSNADFAAALSLLPPGSPSGVSVMSPLSPSSGGNGMSSMAWPQP…
BraA05g005940	2	|ZF1:CPEFRKGSCPKGDSCEYAH|ZF2:CKDETGCARRVCFFAH|	MCGSESKLCSSRTLTEAESMRQKSQEGVAAATCLLELAACDDLPSFRREIEENSLDINEPGFWYCRRVGSKKMGFQERTPLMVAAMYGSIEVLTYIISTGRSDVNKVSSDEKVTALHCAVSACSVSIVQVIRILLDASASPNTLDGNGNKPVDLLVKASRFIPNQTRKAVEILLTGTHGLVGLMEEEEEEEVKSVVSKYPADASLPDINEGVYGTDEFRMFSFKVKPCSRAYSHDWTECPFVHPGENARRRDPRKYPYTCVPCPEFRKGSCPKGDSCEYAHGVFESWLHPGQYRTRLCKDETGCARRVCFFAHRRDELRPVNASTGSAMVSPQSPMSSPMGDNGVPLSPRNVGLWQNTPPPLQLNGSRLKSSLSARDMDVEMELRLRGFDGHRLNDSVM…
BraA06g043220	2	|ZF1:CPEFRHGGDCSRGDECGFAH|ZF2:CKDGKHCTRKICFFAH|	MDIEHHNSGHIGKPTVVIPSRKLLSSAKSPSSTSSPRRDGNDQKDYHYDSDSDDPYAGDHFRMYEFKIRRCTRSRSHDWTDCPFSHPGEKARRRDPRRYHYTGEVCPEFRHGGDCSRGDECGFAHGVFECWLHPSRYRTEACKDGKHCTRKICFFAHSPPQLRVPPPPESLVSGGGGSALSSPASVLSNKSNGCCVFCSNSPTSPLFGLAHSPSSSPPLSPANKVTAVSRLSRHRSAVTYKEVLNEMINSLDSFSLTQPLTAASSASMVTMPVSTASMLASSSLSNHYHHRLPPWLDVGDRDLQFALSPSSTPSYLNGQIQLQPPPPSFFSEEFTPRGGRVSDFTAAATAAAEARDKSSFEIGSSGDLDLGWVNDLLT*
BraA07g001000	2	|ZF1:CPEFRKGGCKKGDACEFSH|ZF2:CKDGGNCRRRVCFFAH|	MMIGETHRAYPTVQIPPWPLNDDLTAVDIYGSPDGGNSMLEALAALQRYLPSNEPDPDSDPELSGPDSAIDTYSCDHFRMYEFKVRRCTRGRSHDWTECPYAHPGEKARRRDPRKYHYSGTACPEFRKGGCKKGDACEFSHGVFECWLHPARYRTQPCKDGGNCRRRVCFFAHSPDQIRVLPNQSPDRVDSFDGVSPIRRAFQFSISPTSGSPPVSPRDDSESSSLFSRSLGSGSVNDVVACMRHLQLNKVKSLPSSYNNQVGCYGSGFGSSRGSLLGPGFRSLPNTPSRPEIGYMDIWDNGLEEEPAMERVESGRELRAKMFEKLSKENCMDRVDPDPYQGSGEAPDVGWVSELVM*
BraA08g018640	2	|ZF1:CPEFRKGGCKKGDSCEFAH|ZF2:CKDGGGCRRKVCFFAH|	MIGENREPYPTVQIPTWPVSEDFTTAEIFSLAMNSPDCSMLKALTALHRYLPSNESYPDSDPEPFGPDSPVDAYSCDHFRMYDFKVLRCSRGRSHDWTECPYAHPGEKARRRDPTKYNYSGTACPEFRKGGCKKGDSCEFAHGVFECWLHPSRYRTQPCKDGGGCRRKVCFFAHSPEQLRYVQARSPDRVDSFVRAFQLSISPVSSSPPVSPRADSESSQSLSRSLGSSYINDVTTSFRNLRFEKLKSFPSYYNNPFRCYQSGFGSPRGSMLGPGFQSLPTTPARPENLDIWENGLEKDPAMERVVESGRELRAKMFEKLSKENCMDRVEPDQNSGDAPDVGWVSELVMQED*
BraA08g035210	2	|ZF1:CPEFRRDGDCSRGEECEFAH|ZF2:CKDGKHCKRKVCFFAH|	MDVVMRPTVDIPPRKLLLAESSPRSSPRKHNWNNKVSNKIATSEHEEDNEDGNNKETKEYCYDSDTDDPYASEHFRMFEFKIRRCTRSRSHDWTDCPFAHPGEKARRRDPRRFQYSAEVCPEFRRDGDCSRGEECEFAHGVFECWLHPIRYRTEACKDGKHCKRKVCFFAHSPRQLRVLPPENVSGGGSASGSPAVAKNPCCMFCSSSPTSTLLGNLSHLSRSPSLSPPLSPAHKAAAFSRLRNRAASAVSEAVSAAAAAGSVNYNDVLNELVNSLDSINLAEALHVSSSSPVTTPVSAAAAAFASSCGLSNQRLHLQQQQSSPLQFALSPSTPSYLATSFSPSSPSYLTNSPRANIFSGEITPRQRQKNEFTAVRDKTSFEDGSCGDPDLGWVNDLLT*
BraA09g020370	2	|ZF1:CPEFRNGGDCSRGDMCGFAH|ZF2:CKDGKHCKRKICFFAH|	MDVEHHNSGHIGRPTVDIPPRKLLSSAVSPSSPCPEDKAQKDCCYDSDSDDPYAGDHFRMYEFKIRRCTRSRSHDWTDCPFAHPGEKARRRDPRRYHYTGEVCPEFRNGGDCSRGDMCGFAHGIFECWLHPSRYRTEACKDGKHCKRKICFFAHSPRQLRVLPPSENFVSGGGGSAASSPASVLSYKNNRCCVFCSHSPTSTLLDLSRSPTSSPPLSPANKSAVFSRMSRRHSALAHKQVLHELINSLDSFSFKEALAAASSSSPVTMPVTTGETMLASSNRSNNHRLPPWIDVGDRDLQLQQSSFKYAFSPSSTPSYLNGQLPPPSFFSDEFTPRGGRLSDFTVAATAAAEARGKNSFEVGHSGDLDLGWVNDLLT*
BraA09g046730	2	|ZF1:CPEFRKGSCPKGDSCEYAH|ZF2:CKDETGCARKVCFFAH|	MGLLEYAACDDLPSFQREIEEKGLDLDEPGLWYCKKLGSNKMGLEQRTPLMVAAMYGSKKVLTFIVSTGKSDVNRACGEERVTALHCAVAGCSVNMVEVINALLDASASANAVDANGNQPLDLFVKVSRFVASPRKKAVELLLRGGGMINEPVEEEEEEEVKIVSKYPADASLPDINEGVYGSDEFRMYSFKVKPCSRAYSHDWTECAFVHPGENARRRDPRKYPYTCVPCPEFRKGSCPKGDSCEYAHGVFESWLHPAQYKTRLCKDETGCARKVCFFAHKREEMRPVNASTGSAVSQSPLEMMPGLYSSGVATRPVSPMSSSVGSSPRNGGSWQNRVNSLSPPALHLNGGSRLKSTLSARDMDMEMELEMRLRGFNNVEETFGSYVSSPSRNSQMSH…
BraA10g002330	2	|ZF1:CPEFRRGGDCSRGDDCEFAH|ZF2:CKDGKHCKRKVCFFAH|	MDVVRPTVEIPPRKLLLSSKSFSGEASPRSSPRKHNWNNKSNKISTSEQGEDSFNEDNTNNNKDTKEYCYDSDTDDPYASDHFRMFEFKIRRCTRSRSHDWTDCPFAHPGEKARRRDPRRFQYSGEVCPEFRRGGDCSRGDDCEFAHGVFECWLHPIRYRTEACKDGKHCKRKVCFFAHSPRQLRVLPPENDSGGSSASASPAKNQNPCCLFCSGSPTSTLLGNLSHLSRSPSSSPPLSPAHKAAAFSRLRSCAASAAAAGSVNYKDVLNDLVNSLDSITLAEALQVSSPSPSPVSAAAAAFANASSCGLSTQRLHIQQQQQSSPLQFALSPSTPSYLANSPRASFFSDDYTPRQREVNEFTPAAVRDKTRFEDGSCGDPDIGWVNDLLT*
BraA10g016510	2	|ZF1:CPEFRKGSCSRGDSCEYAH|ZF2:CKDETNCSRRVCFFAH|	MGDDELSHLKFTLLLESAACNDLSGFKSLIEEEGLSTIDRSGLWYGRRLGSKKMGFEERTPLMIAALFGSKEIVDYIISTGLVDVNRSCGSDGATALHCAVSGLSGNSLEVVTLLLNASADPESRDADGSKPVDVMTFPCLSPVFSGRKKVLERLLNGNEADVQEEEAEVEVEVEVLLSPPRKEYPIDPTLPDIKNGIYGTDEFRMYAFKIKPCSRAYSHDWTECPFVHPGENARRRDPRKYHYSCVPCPEFRKGSCSRGDSCEYAHGIFECWLHPAQYRTRLCKDETNCSRRVCFFAHKPDELRPLYTSTGSGVPSPRSSFSSCNDMGPISPLPPLSPNGGMLTTPPLSPNGIPSPIGSGKPWMNWPSATPPTLHLPGSRLKSALNAREFNFSEEIHQ…
BraA10g025840	2	|ZF1:CPDFKKGSCKQGDACEYAH|ZF2:CKDGTSCNRRVCFFAH|	MCGLSKNDSELEHSFSALLEFAADNNVEGFKQQLSLVPCINQMGLWYRRQRFVRRMVVEQRTPLMVASIYGSVDVVKLILSFPEAELNLASGSDKSTALHCAASGASVNSLGVVKLLLSAGADPNIHDAHGNRAVDVLVASPHAPGLRTVLEEILKKDEDPSSSLGSSLRSLSSSPENGSSLLSLGSVSSPTKVDASEKKEYPLDPSLPDIKSGIYSTDEFRMFSFKIRPCSRAYSHDWTECPFAHPGENARRRDPRKFHYTCVPCPDFKKGSCKQGDACEYAHGVFECWLHPAQYRTRLCKDGTSCNRRVCFFAHLKEELRPLYASTGSGLPSPSSAASTMDMASVLNMLPGSPSAAPISPSASMGWPQQNNIPALHLPGSNVQLSRLRSSLNARDII…
BraA10g029760	2	|ZF1:CPAFRNGACHRGDTCEFAH|ZF2:CNAGNMCQRKVCFFAH|	MLKSVNPMTFYDIGEPQFPTLGYIVSKPGNAGAYEIDPPLPTVDDVIYSSDEFRMYAYKIKRCPRTRSHDWTECPYAHRGEKATRRDPRRYSYCAVACPAFRNGACHRGDTCEFAHGVFEYWLHPARYRTRACNAGNMCQRKVCFFAHAPEQLRQSEGKHRCRYAYRPVRTTVARGRNGDGVGIREDGEDFDTWQSPVKSGESELDINEERLLKCWSGMSIVDDHYEPSDLDLNLSHIDWISALVD*
BraA03g045800	1	|ZF1:CSYFARGFCKNGSSCRFIH	MDGYEATRIVLSRIQALDPENASKIMGLLLLQDHGEKEMIRLAFGPETLVHSVIVKTKKELGLMTRTHWRSQEELISPKNNNNNNRRGSSLNPASLPFYANGGRSLANEFECIDDVNSRAKNLLDSVHARSGGCVLDGLGFGDSDLGFGGVPCSYFARGFCKNGSSCRFIHGDEGAEMVSSPRRFELLRSNSVPPRLAHHFITRSSFMMGDELQNLGRWRSERIDLSAMSSPASRQIYLTFPADSMFREEDVSNYFSTFGPVQDVRIPYQQKRMFGFVTFVYPETVKSILAKGNPHFVCDSRVLVKPYKEKGKVPDKYRTNQTPERELSPTGLASSPRDAIGGRGFYNKGQDALWRSKFEEEILELQSRRLMNLQLLDVKKHFQLNSPTTPHIHSPNPF…
BraA04g007280	1	|ZF1:CSYYARGFCKNGSSCRFVH	MDGYEATRIVLSRIQALDPENASKIMGLLLLQDHGEKEMIRLAFGPETLVHSVIAKAKKELGLMSCSRPSWSQEELISPRNNNNNNNRGSSLNPASLPFYANGARSSKNLTNEFEFMDDVNPRSDFLGSVHARSGSCVLDGLGYGDSDLGFGGVPCSYYARGFCKNGSSCRFVHSEGGAELVGSPSRIELLRSNSVPPRLAHHFMTRSFSPKGVNLQSSDAQRAAAAALMMGDDFQKLGRWRPERIDLSAMACPASRQIYLTFPADSRFREEDVSNYFSTFGPVQDVRIPYQQKRMFGFVTFVYPETVKSILAKGNPHFVCDSRVLVKPYKEKGKVPDKYRTNQPTELELSPTGLASSPRDAIGGRGFYNNTQDVLWESKFEEEILELQSRRLMNMQLH…
BraA09g043160	1	|ZF1:CSYFARGFCKNGSSCRFVH	MDGYEATRIVLSRIQALDPDNASKIMGLLLLQDHGEKEMIRLAFGPENLVHSVIVKAKKELGLMSCSRPLWSQEELISPKNNTRGSSLNPASLPFYANGGGRSFKDMTNEFEFMDDVNLGSVHARSGSCGFDGLGFGESDLGFGGVPCSYFARGFCKNGSSCRFVHSDGGGELVGSPSRMELLRSNSVPPRLAHQFMTRSSFSPKGVNLQNSDAQRAAAAALMMGDEFQKVGRWRPERIDLSAMACPASRQIYLTFPADSRFREEDVSNYFSTFGPVQDVRIPYQQKRMFGFVTFLYPETVKSILAKGNPHFVCDSRVLVKPYKEKGKVPDKYRTNQTTELELSPTGLDSSPRDVLGGRGFYNNAQDVMWRSKFEEEILELQSRRLMNMQLLDVKNHFQ…
BraA10g025930	1	|ZF1:CVYFSRGLCKNGESCKFVH|	MDSGDPTTLLLTKIRILEPDYAPKIIGYLLLQDFSEKDLMRLALGPETVLQSIILKVKGQLGLFTSPSTPTSPSPFNPISRPPINGRGGGGSPLSNGFMDFRRNSPSSSPSPTSPWSVNSVGLANGSILKPLSSHQSNGDAASAESDLLEDQQLNDYLSFLDDSKTEEAVDLTDYSVDNGETHLLHRRSFSADASFGSGEDGFGAGFKPCVYFSRGLCKNGESCKFVHGGFPDNVDGNGIVADSSRKVESFGRQHEEMMRLKMAYQQQRLASQLLGRVPQMSYEKRMEFLLHQHAHRDGALPFGDERYWSSSPGRLERMELMAMQFGDLSNSAARQIYLTFPAESTFKDEDVATYFSLFGTVQDVRIPYQQKRMFGFVSFAQPETVKVVLARGNPHFIC…
BraA06g007160	1	|ZF1:CPFHLKTGACRFGPRCSRVH	MSRKEKRKAMKKMKRKEVAEKEREDAEAKLNDPAEQEKLKEIEEEEAKKRDKESKEFEDSERAWREAMEEGGPPDIIFKGNEIILRKNKVKVPKKPVAAQVDVNEIVDRPTSNPLPPGIEAFSKYQNFSSAQQILDTEQDKAHCPFHLKTGACRFGPRCSRVHFHPDKSCTILMKNMCNGPGIAWEQDEGLEYTDEEAEHFYEEFYEDVTEFQKYGELINFKTCSRGSACNFIHGFLNPGGDYEWADHDKPPPRFWIRKMTALFGYSDEYVKHMEFEYSGSLTDFRSDQPTDSHRQLSRRSRSRDHDHVNVGSKPCHRNSKNHCDSTRGHKLSRHEEKRHGGDESPTSTRDGSLEKEIYKERRYAKETTRHESKWSEHSHGQRVMKKRINGRYPVDDSP…
BraA07g012020	2	|ZF1:CPFYFKIGACRHGDRCSRLH|ZF2:CRQYEENNCNRGGYCNFMH|	MLSLSSLRVSVFAMAEHLASIFGTEKDRVNCPFYFKIGACRHGDRCSRLHNRPTISPTLLLSNMYQRPDMITPGFKEEDQAAAALQALQGRFYSGRPIIADFSPVTDFREATCRQYEENNCNRGGYCNFMHVKLVSRELRRKLFGRSRRRGSGSRSRSRSRSISPRHKREFDRRDPPRREFSHRERDSEFYRHGSGKRSSERSEKGDRDGSRRRHGSPPPRRGGSPGGGREGSEERRARIEQWNREREEKEEGGGA*
BraA08g024780	2	|ZF1:CPFYNKMGACRHGDRCSRIH|ZF2:CRQYEEENCSRGGYCNFMH|	MAEHLASIYGTEKDRVNCPFYNKMGACRHGDRCSRIHNRPAISPTLLLANMYQRPDMITPGVDAQGQPLDPRKIQEHFEDFFEDLFEELGKFGEIESLNICDNLADHMIGNVYVQFKEEDQAAAALKALQGRSYLGRPIIGEFSPVTDFREATCRQYEEENCSRGGYCNFMHVKLVSREMRRKLFGRRSYRRGSRSRSISPRGRREYGRRGDRDRDPPRREFSHRERDGEFYRHGSGKRSERGGRDRDGSRRRERSPGGGREGSEERRARIEQWNREREEKEEGGA*
BraA09g019460	2	|ZF1:CPFYFKIGACRHGDRCSRLH|ZF2:CRQYEEDNCNRGGYCNFMH|	MAEHLASIFGTEKDRVNCPFYFKIGACRHGDRCSRLHNRPTISPTLLLSNMYQRPDMITPGVDPQGQPLDPSKIQAHFEDFYEDIFEELDKFGEMESLNVCDNLADHMIGNVYVLFKEEDQAAAALKALQGRFYSGRPIIADFSPVTDFREATCRQYEEDNCNRGGYCNFMHVKQISRELRRKLFGRYRRSYRRGSRSRSRSRSVSPRRKRERGERGGDVRERGDVRERDRHGNGKRSSDRSERHDRDGGGGGRRRHGSPRRSRSPVVVREGSEERRARIEQWNKERDEGV*
BraA09g053460	1	|ZF1:CKFFLQGRCRFGSSCRLSH|	MASEEDKALEDLLDYQLKDQRESLSAIEEALASDPSNPDLLSVHEELVGAIKDAEEGLFQLKRARLLQEADIVLHGLNNNAAAVKPANELEPKRKDLDDGSKCRFRHTDGRWYNGRIIGFEGYDSAKISFLTPTSENMMMCKFFLQGRCRFGSSCRLSHGVDVPISSLKNYEETEWKQSMVGSKIWAVSGSKYDVWRVGELESWDDKLQLGGVVFRDDGSSVKLGSDAMVLSEYADDDGEGEDDEEEDGSDSGSEEESVSSDYDEEFPQGIGILGTTDQRRGGVQNETAIFAKWENHTRGIASKLMANMGYREGMGLGVSGQGRLDPIVAKVLPPKRSLDHALEHIKNGEAKSEKPKKKRSRGGRRKREKKFAEAARAAKQEEESDLFSFINNHEKATG…
BraA02g035390	3	|ZF1:CVYFLASPSTCKKGAECEYRH|ZF2:CYYWMSGNCLNPKCGFRH|ZF3:CVFFQKGMCAKGDMCSFMH|	MSATATQPQQHEQQKKKQSEPGEDALKKNTDCVYFLASPSTCKKGAECEYRHSEYARVNPRDCYYWMSGNCLNPKCGFRHPALGNLGGLPAGSVPPSHAAAAAAHPGAVKQPFPCVFFQKGMCAKGDMCSFMHTPNAAGYKKQHPVEAKPAAAAADPQFSTGEKKLTHASLPKAVDMSVAPRVTPAIRDSRGVEGYTSKHVVGVPPLTDGSHHKYGSDDSNSFHNGKDADDVLRESSPGFDVFVDNEATDSEYYHVGDGYGRRSQEGRNSLNEYDPDFSAIADQRFDSYERREDRHAWGHRRSSERGDRSERRAYVEKEGSENILASDLRYRLAKRKGNDYTAPESSMERGNRDSRRNTPRESSISSSRLQGRIKLRERSIDDEAHFGRRVERGRDKSD…
BraA06g039050	3	|ZF1:CKFFAQGLYQHGDRCMFLHSS|ZF2:CKYFQAGRCTNGDKCRFLH|ZF3:CKYFQKRRCHKGDKCRFLH|	MVNGEFKRACKFFAQGLYQHGDRCMFLHSSPPREVVCKYFQAGRCTNGDKCRFLHSSPPREVVCKYFQKRRCHKGDKCRFLHQEPIMDIPKKSEILKRLPKEIRGKLKKKYSVDVFSEIAKRCLEGGQEIYVDDTSDLKLSDMNNFLVMFWVRETEWRAYLVERAEGTPTRITTAIGRIINQDQHNACWSYADTDLVAGTRLLHGLDEEFRALCTFYLIQNVDREEYIINLKCRNSDRMGHACFGCSLQMGLAYIQKLSRGRTRECVIQLLRGEEDKQKPSIIQNRRFL*
BraA07g011110	2	|ZF1:CSFYLKTGRCDFGERCRFNH|ZF2:CKFFLGGKCKYGSTCKFKH|	MRDDEYPVRPGKEDCSFYLKTGRCDFGERCRFNHPKELPKELSLQKCKFFLGGKCKYGSTCKFKHSKEGDSTEAMRQDQKRQRTESSYGPSQEKRAKTIDKQRREAQNNLQEERLMIPENRNVNAQEQADMERQNREAQEKAQEERRRQIDNERRQARLRLERMKPRVLTSNVDQLREALRDIGIERKEGDGF*
BraA09g035330	2	|ZF1:CQFYLRTGRCGYGENCCYNH|ZF2:CKFFLRGKCKNGSHCDFDH|	MMVESSEYPVRPGIKDCQFYLRTGRCGYGENCCYNHPKEIPTGKINMPKCKFFLRGKCKNGSHCDFDHSKEGDRAEHTRQGQKRYRTESTSRSSPEKRGDIEKQSTEAEDIPQGEKLREMQANDNDQQKLVEQRKRDIERQRREARLSLEQIKPTVYFDEAIRIREILAEFGFIHTEGDGL*
BraA09g035340	2	|ZF1:CQFYLRTGRCGYGENCCYNH|ZF2:CKFFLRGKCKNGSHCDFDH|	MMVESSEYPVRPGIKDCQFYLRTGRCGYGENCCYNHPKEIPTGKINMPKCKFFLRGKCKNGSHCDFDHSKEGDRAEHTRQGQKRYRTESTSRSSPEKRGDIEKQSTEAEDIPQGEKLREMQENDNDQQKLVEQRKRDIERQRREARLSLEQIKPTVYFDEAIRIREILAEFGFIHTEGDGL*
BraA09g035350	2	|ZF1:CQFYLRTGRCGYGENCCYNH|ZF2:CKFFLRGKCKNGSHCDFDH|	MMVESSEYPVRPGIKDCQFYLRTGRCGYGENCCYNHPKEIPTGKINMPKCKFFLRGKCKNGSHCDFDHSKEGDRAEHTRQGQKRYRTESTSRSSPEKRGDIEKQSTEAEDIPQGEKLREMQENDNDQQKLVEQRKRDIERQRREARLSLEQIKPTVYFDEAIRIREILAEFGFIHTEGDGL*
BraA09g035360	4	|ZF1:CRSYLHSGLCVRGSNCLFNH|ZF2:CKFFLRGFCKDGSACKFLH|ZF3:CPSYLQTGLCEHGSNCLFNH|ZF4:CKFFRRGFCKDGSDCKFIH|	MGDGARESKRQARRRESRSMEETKERNPDLRPRKSDVRTERRHDHKESYTDIKRLTSHETATNLDRERSEPKTTSDERIPSDYPVRPGQSSCRSYLHSGLCVRGSNCLFNHPRCKFFLRGFCKDGSACKFLHSRDNEAPMRQALSSNEKNFHPKVMEKENHKVDAHGQEYNLQVGRKRESIEWQTREAQEMGRRKSKAFLEEQRVTDKIDEKRQRDVEKLEIEAEEISEEQRLKVEKNGGRLVRDLSQERNMDLRSSKSDVRTHRRHKRDPRICAEKRDNKDSGLRINESHQTHDHKESYADIQRARDVEMQQQGRHGSESKNKVKRNSGYQVHPGERICPSYLQTGLCEHGSNCLFNHPTCKFFRRGFCKDGSDCKFIHAKNNEALRLPNTMRQPLSH…
BraA07g000550	2	|ZF1:CEFFKAGQCQKGFKCKFSH|ZF2:CKYFLDAVEKKQYGWFWACPNGGKECHYRH|	MPPKQQPKADLAKKQKQVEDKTFGLKNKNKSKNVQKYVQSLKQSVQPKPDAAKVAAKELNELFKVAISQPKVPVGVDPKSILCEFFKAGQCQKGFKCKFSHDLNIQRKGEKIDIYSDKRDEDGDMEEWDQETLEKVVESKKNEYNQNKPTDIVCKYFLDAVEKKQYGWFWACPNGGKECHYRHALPPGYILKSQMKALLEEESQKMPVEEEIENERAKLKTATQMTPALFMEWKRKKIAERDAGLAASQAERAKNDRMSGRELFLSNASLFVDDAEAFEEYEREKEEEEIEQKAKSKETEAGTSKSSGDATEQSSKEVDEEDDDDDDDLDMDELDELEASLSKTTIQIREPNSEGSSS*
BraA09g012200	2	|ZF1:CEFFKHGQCQKGFKCKFSH|ZF2:CKYFLDAVEKKQYGWFWACPNGGKECHYRH|	MPPKQQPKADLAKKQKQVEDKTFGLKNKNKSKNVQKYVQSLKQSVQPKPDASKVAAKLFKVAISQPKVPVGVDPKSILCEFFKHGQCQKGFKCKFSHDLNIQRKGEKIDIYSDKRDEGSKHHHKCSNKVFYIFPWVLCCFFLILFEDGNMEEWDQETLEKVVESKKNEYNQNKPTDIVCKYFLDAVEKKQYGWFWACPNGGKECHYRHALPPGYILKSQMKALLEEESQKMPVEEVIENERAKLKTATQMTPALFMEWKRKKIAERDAGLAASQAERAKNDRMSGRELFLSNASLFVDDAEAFEEYQREKEEEEIEQKAKDKEAEAPGTSKSSGDAEQTSKEVDEEDEDDDDDDLDMDELDELEASLSKTSIQIREPND*
BraA09g056290	2	|ZF1:CEFFKAGQCQKGFKCKFSH|ZF2:CEFFKAGQCQKGFKCKFSH|	MPPKQQPKADLAKKQKQVEDKTFGLKNKNKSKNVQKYVQSLKQSVQPKPDASKLAAKKKKEEEKAREQELNELFKVAISQPKVPVGVDPKSILCEFFKAGQCQKGFKCKFSHDLNIQRKGEKIDIYSDKRDEDGDMEEWDQETLEKVVESKKNEYNQNKPTDIVCKYFLDAVEKKQYGWFWACPNGGKECHYRHALPPGYILKSQMKALLEEESQKMPVEEEIENERAKLKTATQMTPALFMEWKRKKIAERDAGLAASQAERAKNDRMSGRELFLSNASLFVDDAEAFEEYQREKEEEEIEQKVISLSLSLTHHLISQSKSC*
BraA07g010530	3	|ZF1:CRHWLRGLCMKAEACGFLH|ZF2:CRFFRLHGECREHDCVYKH|ZF3:CNMYKLGFCPNGSECRYRH|	MEDADGLSFDFEGGLDSAPTQPTASVPVPPPENSSSAAVNLTPNYDHSSATVPGAGRGRSFRQTVCRHWLRGLCMKAEACGFLHQYDKARMPICRFFRLHGECREHDCVYKHTNEDIKECNMYKLGFCPNGSECRYRHAKLPGPPPPVEETQGQLQDSGNLQQQQPQQTQHQVSQTQTPNPAEQTSHAHPLPRGVNRYFVVKSCNLENFELSVQRGVWATQRSNEAKLNEAFDSVANVILIFSVNRTRHFQGCAKMTSRIGGENWKHEHGTAQFGRNFSVKWLKLCELSFHKTRNLRNPYNENLPVKVLYISRDCQELEPSVGEELASLLYLEPDSELMAISIAAEAKREEEKAKGVNPESRAENSNIVPFEDNEEEEEEEDDSEEEEDGMANGPQGRG…
BraA08g023250	3	|ZF1:CRHWLRGLCMKGDACGFLH|ZF2:CRFFRVHGECREQDCVYKH|ZF3:CNMYKLGFCPNGPDCRYRH|	MEDADGLSFDFEGGLDSGPIQPTASVPVAPLENQSSAAVNLTPSYDHSSAAAAGAGRGRSFRQTVCRHWLRGLCMKGDACGFLHQYDKARMPICRFFRVHGECREQDCVYKHTNEDIKECNMYKLGFCPNGPDCRYRHAKLPGPPPPVEEVLQKIQQLTSYNYGPNRFYQPRNAAPQLGDVKPQVQVQTQEPVSSIVSYEENRNLPLHSDFFFDDYKLYFSSVIFLLIFICHIRYFVVKSNNSENFELSVQQGVWATQRSNEAKLNEAFDTVNNVILIFSVNRTRHFQGCAKMTSRIGGYIGGGNWKNEHGTQQYGGNFSVKWLKLCELSFHKTRNLRNPYNENLPVKISRDCQELEPSVGEELASLLYLEPDSKLMAISIAAEAKREEEKAKGVNPES…
BraA01g041140	4	|ZF1:CKFFIHGSCLKGEHCEYSH|ZF2:CTFYQKGICLYGSRCRNEH|ZF3:CSFAAAGDCPRGSQCPHMH|ZF4:CKHFNFGNGNCPFGGSCFYKH|	MSDRILCKFFIHGSCLKGEHCEYSHDSNVCTFYQKGICLYGSRCRNEHVRTTSQPQSLSPSNVPPPPQKGDDNNNNNNNNNDVCYIHPREYPICSFAAAGDCPRGSQCPHMHGDICSTCGKKCLHPFRPEEREEHTKECQKKQKHIEALKKSQEIECSVCLDRVLSKATPGERKFGLLTECHHPFCIQCIRNWRSSAPVSGMDVNSTLRACPICRKLSYFVVPSVVWYSTPDEKKEIIDIYKAKLRSINCKHFNFGNGNCPFGGSCFYKHAYSDGHLDEVVVRNLGSQEGETLIADSIRLSEFLGRVHI*
BraA03g033610	4	|ZF1:CKFFVHGSCLKGENCEYSH|ZF2:CTFYQKGICSYGTRCRYEH|ZF3:CSFAAAGDCPRGSQCPHMH|ZF4:CKHFNFGNGSCPFGGSCFYKH|	MSDRILCKFFVHGSCLKGENCEYSHDSKHHANNVCTFYQKGICSYGTRCRYEHVRTSQKRDGDHHKALTLCYTHPREHPICSFAAAGDCPRGSQCPHMHGDVCSTCGKKCLHPFRPEEREEHTKECEKKQKHIEALKKSQEIECSVCLDRVLSKATPGERKFGLLTECHHPFCIQCIRNWRSSAPVSGMDVNSTLRACPICRKLSYFVVPSVVWYSSPEEKKEIIDVYKAKLRSIDCKHFNFGNGSCPFGGSCFYKHAYTDGNLEEVVVRHLGSQEGETVIADSVAG*
BraA08g010150	4	|ZF1:CKFFAHGACLKGDNCEFSH|ZF2:CTFYQRGLCSYGSRCRYEH|ZF3:CSYAAAGDCPRGDQCPHIH|ZF4:CKHFNFGDGNCPFGTSCFYKH|	MISIRAFNDNQIRTQVRRRISVRWGIRLHNLLLCPSLEEEKNAELLRRLVITGLNRFLGAQFLGKPISGTVVPPRSPSISPMSKRILCKFFAHGACLKGDNCEFSHDWKDPTNNVCTFYQRGLCSYGSRCRYEHVKLKPHPSPASSSSALPRSSASEKDLSPLPSSPAWTLDSSDNTFSSSSSKPQDQPICSYAAAGDCPRGDQCPHIHGDLCPTCGKRCLHPFRPEEREEHKRSCEKKQKQLEALKLSQEVECCVCLERVLSKPTPAERKFGLLTECDHAFCIGCIRNWRSSSPSTGMDVNSTLRACPICRKLSYFVVPSVIWFSAPEEKKEIMDNYRDKLRSIDCKHFNFGDGNCPFGTSCFYKHTVKPGSYAWKYHRPPPRRPSPSGSNLSDMDTF…
BraA08g026920	4	|ZF1:CKFFAHGACLKGDNCEFSH|ZF2:CTFYQRGNCSYGSRCRYEH|ZF3:CSYAAAGDCPRGDQCPHIH|ZF4:CKHFNFGDGNCPFGTSCFYKH|	MSKRILCKFFAHGACLKGDNCEFSHDWKDPSNNICTFYQRGNCSYGSRCRYEHVKPSRPPHPSPASSSTYLSSPFVSERDLSSSPAWTLASLDNEVNNTDATKPEDQPICSYAAAGDCPRGDQCPHIHGDLCPTCQKHCLHPFRPVEREEHKRSCEKKHKQLEALKLSQDVECCVCLERVLSKPTPAERKFGILTECDHAFCIGCIRNWRSSSPSTGMDVNSTLRACPICRKLSYFVVPSVIWFSDPEEKKGIMDNYRDKLRSIDCKHFNFGDGNCPFGTSCFYKHTVKPGSYAWRHHRPPPRRPRPTSGSNFSEINAFLNMMGNIMSEGGYGPFGFEDSDDDDNELTSTDMMMLLMNLDMDSDDDDSNEDSY*
BraA02g037870	1	|ZF1:CRDFEERGFCLRGDMCPMEH|	MRETRSSALSMEISVSSPKQSVLSSSDCMSDPEEEHEISEEEDDDDRNHKHRKKEETSSQSLEQGSSDQAFSRPYRRNYKHFENGNEHEKRSLGAGGSGHRVQFDNQRSRSNPGRGRGSYGSWSQRDSRFNHPVDLSSHMVPGMFGGRGIAAQTAPWPGFGMLPGVPNGGLDGFHHLQGPLGPPLNGPLNMGIPRQRCRDFEERGFCLRGDMCPMEHGINRIVVDDVQSLSQFNLPVSVPGAPHMAASSKPVPAQFGGANFMNTKGAHGKTNETGMAVDGMGYGDAYPSAGGTDSYDPDQPLWNNSAGETSGALSALNSHGIDENVAPMDDNNQDGPVNTYGIRESRNNNQSGWGRVRNSQANLKEKGDTVLNSSAGPEGQSKEISVSLSRQNNVGGSV…
BraA06g037400	1	|ZF1:CRDFEERGFCLRGDMCPMEH|	MELSSPRERVLSSSDCMSDPEEEHEISEEEDDDRNHKHRRKEEETRSQSLEQGSSDQARPYRKNYRNFENGNTFGEHEKRPQRVQFDSQRARSNPMFSRDAGHGRGRGNYGSWGQRDSRFNPVDLSPHMVPGMFGARGLAGVSAAQSAPWPPFGMLNGVPNGGLDAFHHMQGSLRPPLNAALNMGIPRQRCRDFEERGFCLRGDMCPMEHGMNRIVVDDVQSLSQFNLPVSGPGAPHMATSSKPVPAQFGSANFMNTKGAHGKTNEGGMAVDGMGYGDAYPSAGGTDFYDPDQPLWNNSAGETSGALPALSSHGIDENVAPLDDNNQDGPENAGGIRDSRSKSQPVWGRTRHAKTDAGLNSSAGFEDQLKEVSINSSRHGKQNHVGESVSKVVGSSNTS…
BraA03g045430	1	|ZF1:CKFYESGNCKKGASCSFWH|	MKNQLQRGASSRGEESSVRGIDLMRVDQCEEIDALSVPAPTVGGTVQQEAPVKRKRGRPPKALAKTPLQTQPPPPPPPPIPRKDDKEEDVCFICFDGGDLVLCDRRNCPKAYHPSCINRDEAFFRTTAKWNCGWHICSKCQKSSSYLCYTCTFSVCKRCVADADYVFVRGNMGLCGTCIKPIMLIENIGQGDVQAVKVDFDDKLSWEYLFKVYWLCMKEELSLTVDELMRAYNPWKEVPYTVPKVELRNDHTRNNVYSSGSSALDAAENGIKRRKTSDSPTLPSKLDAKNPSNTPKKRPGDTNWATKELLEFLSFMRNGDTSVISQFDVQGLLLDYINKKNLRDPHQESQVICDLMLVKLFGKQRVGHIEMLKLLESHFLIQEKPKDEKTTNGETTHAV…
BraA09g042320	1	|ZF1:CKFYESGYCKKGAACSFWH|	MENQQKHQLQQVRGDESSVKGVVDRVRVDQCGEIGASQAPSVPAPTVAGVVDEAAPVKRKRGRPPRAHGKTVSQTRPPPPPRKDEKEEDVCFICFDGGDLVLCDRRNCPKAYHPACIKRDEAFFRTAAKWNCGWHICGTCQKGSSYMCYTCTFSVCKRCIKDADYVIVRGNMGLCGTCIKPIMLIENISQGDNEAVKVDFDDKLSWEYLFKVYWLCLKEELSLTVEELTRANNPWKEVPYTVPKVESRNIHTLSKACSSGNSDSDVVANGTKRKRTSDSPTVPSKLDSKIPSNIPKKLPGDTNWATKELLEFLSVMRNGDTSVLSQFDVQGLLLDYIKKKNLRDPNQKSQVVCDQMLVKLFGRQRVGHFEMLKLLESHFLIQEKPKEEKPKNGESSHAV…
BraA01g000170	2	|ZF1:CPQVSRTEDVDSCQYKEKCRFNH|ZF2:CPFVASGIKCQYGLSCRFFGTH|	MSDVVAELAEGDAKPTKQFSVYEATSEELIERSMAPIKKEFLCPPPSRSLKQSDVKAPHPSLVQEKKSKRQLKRERREKCAINLCPQVSRTEDVDSCQYKEKCRFNHDIQAFKAQKPDDIEGQCPFVASGIKCQYGLSCRFFGTHKDLSGISDAEINFFNKETQRLLWKNNMTFPKADAKLKSLGLMGHAKKSNVPQENDAEKPLDGAQTNEDVDIPGPLETEDVRPTKKAKSDETSKLGDIIDGVMNVDDETEKTGHSTSKAKIEDEEDSIKVVETDGSLKSHPREKKKLIDFRDKLYLAPLTTVGNLPFRRLCKVLGADVTCGEMAMCTNLLQGQASEWALLRRHSSEDLFGVQICGSFPDTVSRAVELIDRECTVDFIDINMGCPIDMVVNKSAGS…
BraA02g002130	1	|ZF1:CEKFAAGECNYGDRCHFAH	MDTHKRGHSDTVSSSNSNVGFKRPKQGKPFHSPLQQLILLLALLIASVAAKIIVTTIIGKDGNRTKQICRETGVKLPIVDHERGPNLKNVEIDGNYDQINEANGRMRELIRRFGSDPANSAPRSSYKSELCEKFAAGECNYGDRCHFAHGVAELRD*
BraA02g003110	1	|ZF1:CEHLGCTKSAERKTDYCISH|	MSDNSLTLNSLGDSQSHFCSDVSNCTDDSCRLVLGLGPTSASYCYGTQELASRGGSLLQLGLPDTLSGLDPSSSTYTSRQCVVPPVDEGSSSAKRSGGYMPSLLLDHSQVSLESSFSVQQRSYNPKKCNFLGCMKGARGSSGLCISHGGGGERCQKPGCNKGTESSKTTFCKTHGGGKRCEHLGCTKSAERKTDYCISHGGGRRCGFIKGCDKAARGKSGLCIKHGGGKRCVIESCARSAEGQAGLCISHGGGRRCQFSSGCDKGAQGITNYCKAHGGGKRCIFSGCGKGAEGSTPLCKAHGGGKRCQSEGGGICSKSVHGGTNFCVAHGGGKRCVVSGCTKSARGRTDCCVKHGGGKRCRVGECGKSAQGSGELCKAHGGGKRCCWGGGECEKFARGK…
BraA03g017910	1	|ZF1:CKFFGQGWCDNGISCRFLH	MACSRNSLVSFFILGLFTVLISPAISSRVLSSTKRPVNGESRSSVASYCESWRLAVETNNAGTWKVVPSKCVSSLETYYNGGQFDKDYNVVARYALAFAKTVKIGGDGKDAWVFDVDETLLSNLEYYKANGYGSEPYNSKKFHEWVVQGTAPGFDASLKLYTGLKNIGFTIILLTGRDEAERRITEKNLHDAGYFGWEHLLLRGHEDQGKAAVKYKSEQRSRMVKKGYILHGNTGDQWSDLQGFAVADRSFKNIFRVSIYLRRCRLNQMLFGFPLRDDATAVASKMGVPCVEGQNGILLKDNSQGKELNGMRDMLLSSFPDHAAPNTPPSLAGKLATQNTFEMSDSDMDIDDDDVQVHVQRTIAGDSGLLLAKPSDSQSRNDVKKHLDENSGKNNTMLG…
BraA03g038050	1	|ZF1:CGNFKAYGFCNYGASCKFDH|	MACGWVGIRVWICACSPPPSIPCPSYIPCVSVSICGAASSVCTSSMACGWVGIMVWICACSPPSSLPSPSSIPSVSVSICGAASSGCTSSTNTHISCSGQPSCGNFKAYGFCNYGASCKFDHPVPVNPYHYAGLTMPSMPTTYGSGFGSVLVLLLLQFLVQVTFLVFQFQSVVLHPPTALLPWHVAGTNGASGDTADSAFVVLRDNHHVVTSRSMDSAIMEQAANMITQCKLYSETIQHPNIRRTLITTNTTAMSRLFLLDRFFHGMWLVSICGAASSNCTSSMACGWVGIMVWICACSPISLLPCPSSIPSVSVSICGAASSCCTSSTNTHISCSVLHLFQLNTNGASGDLVYYAFVVLGDNHHEVTSRPMDSAIMEQAANFITQCQVWICACSPPPS…
BraA06g019730	1	|ZF1:CRAFQRGDCTRGDSCKFSH|	MNPLTQIKWTQAINAKESDLGISEEASWHSKYKNSAYIYAGGLAFDLTEGDLLAVFAQYGEVVDVNLIRDKGTGKSKGFAFLAYEDQRSTILAVDNLNGAQVLGRTIKVDHCSKYTKREEEDEDTRQHNREARGVCRAFQRGDCTRGDSCKFSHDEKRAANTGWGHEEDRSAKWDHDKFNGPNKGGGHRGDFQPDPNYRGKGRGERDRVDREPRSRDSYDRREQKISGRLDDSQYSRHDAENDYARDDKRSRTHDMEKSKERSRRDYNDREGEGSSRQSGKDSDYSSRDARRR*
BraA07g007910	1	|ZF1:CNHYAQHGICKFVSACKIDH	MSSYEAFTLLKPPPRNHLKVHWRTHILSVPQLHVKNLILQEKRLVRFLQSSGTVMFVRKQSIPRKTITTGMFPFMRVSDRILLIQIVARCSTYLSIPTIGYCVQSNHWRCRDKQDSCLNQVHGVCFGMRLRQEPSSGFTAARQYKTADSRIAKGAFSHIGVIHRPGTAQCNHYAQHGICKFVSACKIDHSMTSYSSLADMPVAP*
BraA07g011100	1	|ZF1:CHFYLKKGWCGFGSDCVFKH|	MADALDNQQEVQRSGSNETESRSNEETKGQTLDMRPSGSGTRSVEKAVVRYDRDTRFRDANREATPDRDPIAHAIYWEKKVQELRVRNAEMKQRRANETIQKQRLRNAEMQQRRANKTESISIEETKGETVDMRPSGPWEKAVIRYDRDTRFWEDKMQQQRLRDVEMRQRRANETESRSIEETEGETVDTRPSGSGEKVGQTRPSGSRRWSPVVRYNRDTRSWEENREYLESSGRENEAVQIRDQNETYIQQRQRDDEMQQRRSRETESIFFQQQKNREYECSGSRMNEAGPIRDPRILENLRDFGMQQRRRHETEWRFQKQQNRAEAPDLGYKRRRFEQEQYPTRPRIKKGVCHFYLKKGWCGFGSDCVFKHPTPSWRFDERRYETEVPENMARTVYG…
BraA07g018820	1	|ZF1:CSYFRRQGSCSHGAACKYAH|	MTSSSLDELPSAAETLTSQIPSDTAPIDPIPSSNDDVEAVGEKRKRDDDEKTTNLESSTPSPWFKTSLCSYFRRQGSCSHGAACKYAHGENELLQKPDNTWDPTSERGKKAKMMSDSAVKEEEEVGDVMFTEEMMDDNDGGGDGGVHDLSLSKCLVHLPTKWQSDDLKTFLREQGVEYKFAKKRRGMMVGFLTFENAEQLKNGVEILEGKNVNNKSLKIADVLPRTFDKNGAKNPAAKLKSAREAVTPLADLSYADQLEQKKASIAQMLKKLTRNARKACPNGKSVPEWVLQSREIGGLSCKLEGIIESPLVNGYRNKCEFSTGYSVEGKLTVGFMLGNFSAGVTAVEEAVNCPNISKLACRYASIFQSFLEKSRLPVWNRFKSCGFWRQLTVREGSKP…
BraA07g038930	1	|ZF1:CRNFQQGSCRYGERCRYLH|	MRKELCRNFQQGSCRYGERCRYLHPQQTKPNNPFGFGTQQQQNKTSNNPFGFGVQGGSNSSRPNQSQQPFQNTWQRNPSSGSGASTQQSGKQTQQADHKCTDPAACKRVIQEDLKNERPMWKLTCYAHCKHLPCDVSGDISYEELRAMAYEESKRGIPLQSIVERERNLQNAKVAEFENFLRSPYRGAVTANQTPSIFPPATQVNSSPPGGFSAFNQQPAFPNTNAGGGPPNPFGRFNQQPNAFSLNTPQPAPSGPSGFQSQPSSFGPGPAAPSAFQPSVSFKPASFGPGPVAPSGFQSQPASFGPGPGLATPPQNSSIFPSVTPTPAFNSNQNNQTGFSFNSPVASFTSPAVDTTNTPSGTELQAGGAPVDTSIWLKEKWNPGEIPEQAPPDAFVHR*
BraA09g005420	1	|ZF1:CNRFVSSNFCPFGDSCRYLH|	MPSGKYYCDYCEKEFQDTQVARKRHLQSNPHLRAKALWYSSITSDVNNQQVSSFVPRGLCNRFVSSNFCPFGDSCRYLHPNNITGFTNNNNNTQPPTGLPNQHIQGSSLNRDCFSRRAGGAGWFDLPPSLRPPPEQGYPQPPSIDWG*
BraA09g056300	1	|ZF1:CKYFLDAVEKKQYGWFWACPNGGKECHYRH|	MLICLEDIKETESALYKSFKEMLDLEEHAIDDDLTFDIEILKGKKLSLKELCEDSSSTNVTMENVTQYVDLYLKHRHTRRVYHMDEFVAYQARVCKYFLDAVEKKQYGWFWACPNGGKECHYRHALPPGYILKSQMKALLEEESQKMPVEEEIENEHAKLKTATQMTPALFMEWKKKKIAESRESMHAALSVTRLMDRDVGTTPNYSGEESSGTAKREEDFESFGKEIYVDFKRSGEGVLAVASTTYSLNELVEFLESPTVKIPIGALDLGTITPVEIWKAFELSDRKRHFSTVLAFNVDVTPEASQLAEQLHVKVICGGMLESLHDQFKEHIEELGEDPKMEDEAIFPGILSILPNAVFSKEDPIVLGVLVVEGFIKVGVPISYVRTAGCLDLGRIAW…
BraA10g014740	2	|ZF1:CFKFVCSGSCPRGESCHFQH|ZF2:CLDLIIKGKCEKGPECSYKH|	MAPRILLCGDPLGRLNQLFKRVQSVSPSDSLPPFLRVLIESQFFSQVSKSAGPFDALICVGQFFPDSPELLDDFLDYAQGRAQIPIPTYFTGDYGVSAPKILSATAKKAENQGFKMDGLEVCHNLFWLRGSGKFTLHGLSVAYLSGRESSDGQFGKYSQDDVDALRALADDSGVVDLFLTYPFLGIWIAKESDIPAHVSDSSFCDSNVSELVKEVKPRYHIAGSMGVFYAREPYLNVDSSHVTRFLGLAQVGNKNKQKFLHALSPTPTSTMSPSELSAKPPNTTLCPYTLQEGAAESKKRSNDDASDSQYWRYDVSKRQKNGSDGEKLCFKFVCSGSCPRGESCHFQHNAEAREQCRRGVCLDLIIKGKCEKGPECSYKHEFQDLSVQRKPRSENANRS…
BraA10g028450	1	|ZF1:CRKLCNITPLCRH|	MAGSATTTEFRWKPPPQPQPPTQQHQNISDSDSDSGSDSDNNHQQNRHNDLSNSIFKAYLDCHSSSSPSSLDLSKIQSFLASSSSGAVSCLICLERIKRTDPTWSCTSSCFAVFHLFCIQNWARQCLDVHAALAVTRPSTETEPVWNCPKCRSSYLKSKIPSRYLCYCGKEEDPPADNPWILPHSCGEVCERGLSNNCGHRCLLLCHPGPCASCPKLVKSKCFCGGVEDVRRCGHKLFSCGEVCDKVLDCEIHSCREICHDGECPPCRERAVYRCCCGKVEEEKDCCERVFRCEGSCESKLNCGKHVCERGCHGGECGLCPYQGKRSCPCGKKFYQGLSCDVAAPLCGGTCDKVLGCGYHRCPERCHRGACLETCRIVVTKSCRCGGTKKQVPCRQDVV…
BraA05g000290	2	|ZF1:CVYFLNGFCNRGDQCPFSH|ZF2:CRFFTSSQGCRNGESCMFSH|	MAPSSPSSSSESFPLPSSNFASLPVAAMKRRIVEKILENRVTLIVGEPGCGKSSQVPQYLLEANMSPILCTQPRRFAVVAVAKMVAKSRNSDLGDEIGYHIGHSKILSQGSKIVFKTAGVLLDEMLDKGLSALKYKVIILDEVHERSVESDLVLVCVKQFLMKNSDLRVVLMSATADITRYRDYFKELGRGERVEVVAIPSPDQRTIFQRRVFYLEQQVAGLLGVSSDFSAYCPGPSPSSADTEIKPDLQNLIHDLILHIHGKEPDIEKSILVFLPTYYSLEQQWYQLEPFRASFEVHILHRSIDTERALAAMKICRSRRKVILATNIAESSVTIPKVAYVIDSCRSLQVFWDASRKRDAVQLVWVSRSQAEQRRGRTGRTCDGEVYRLVPSAFFNKLE…
BraA06g017090	5	|ZF1:CQFFTRFGKCNKDDGKCPYVH|ZF2:CTKFLNGLCANDNCKLTH|ZF3:CSYFLQGLCNNEACPYRH|ZF4:CDGFLKGYCSDGNECRKKH|ZF5:CPDFEATGSCPQGSKCKLHHPK|	MPLVSDTKKNANPPNKHHTWHRKPSSDASSFVAVKPLSSTFSTEQKFPIVTAQSCNSYVPKWNSLLRKPYGSPGVILGLPLSAIQLNRIENKITGSASKVTVGNTSFLVKVGEILTLEKQSKSLSDSSTSKVSKAIDALSGKVHYLTAWITSPLISDHPQMAAPRPTGGQDLFDTYFRRADLDGDGRISGAEAVGFFQGSNLPKPVLAQVLDWIFDLCNRWYGLRRCKKFKVLQQSRRELTPEIVKAAIYSPASANIPAPKINLAATPSPQPRGPVAQTPGVTSVAAAMRGSQMGGNVSTSNQQVVPGQQNQLTGPPPSQPPQNFQSQGMPPGGTIAPRTANQPVPSNWISGRSVGPSGQVNSQIPSSQSGYGLTAPNSIANNIPQPHMTPAVISSTTT…
BraA08g027290	5	|ZF1:CQFFTRFGKCSKDNGKCPYVH|ZF2:CTKFLNGLCANENCKLTH|ZF3:CSYFLQGLCNSDACPYRH|ZF4:CDGFLKGYCSDGDECRKKH|ZF5:CPVFEATGLCSQGSKCKLHH|	MDSSHYNPSYGQWNPHLLLLPPLPPVPPPPPPPPRESHPYSPNFYVPSIQNGGQRLHYLPPKPAVNQPSPYYSQQPPPRQHLQCIPEKFSYESQKVSQPLSFTESRDISQSVGVGYNDRRIDSWRTEYSAQGRRDSSGVGGINRGLDGSSWSRDEFRNLGHLRKESGAAWVEGNYQDRGQLQAECFRGLDDGHRSLSSRVGYSSERYGVSVRRDMSRSSASREGARNLRWDEARNGVRVLYPGRRDDYYHLDRGRREGSNDAKRTPEKQTQKKSALLRLETPRSHHNGRENARSRCSYSGRRFNSNLFKCKEHLGYSDRGLMENQRGRTSVNLDVSFQSNRFVAKPVASPASAGIQPRRSVTSRSSKAGRALVPDKSEKASVTEENGNRSILKSHEDLV…
BraA08g032120	1	|ZF1:CPFHLKTGACRFGPRCSRVH|	MQPIFHAILQNDLPTFLSLVEERNSSLEERTDKEHLNDTVLHMAAKLGHGELVSKIIDRRPSLVCSVNAEGNTPLHLAALLGDVDMVMQMLETGLEACTARNNNNDTPLHLACRSISMEAAKLVAEKTNSVDLGELNFAISSGSTGVAKIILERFPDLAREEAWSVEGGSLSTLLHHACDRGDLELTRILLGLDQSLETALNTKGLLPLHLAVLRGSVVILEEFINKAPLSFLSHTPSKETVFHLAARSKNMDAFVYMAERLGSNGQFLLQQTDENGNTVLHTAASVACGAPLIRYIIGMKIVDISNKNKMGFAAYHLLPHDAQDFELLSSWLRFDTETSDELDPDVVEVYLDASSPVKPLRSRFESSVARKNSHEDEVIKLLNLIGLNTSEMVERKTR…
BraA09g010480	1	|ZF1:CKFHRENGNCRKGAACTYLH|	MDSDSAKASVESMRDDPKCIHVSNDPNLAGTCGESSVAAEEGGGCDGATGAKGIDAVDTAAAVLNPVAEMSGVVDAVVSADLSPVAAEGGGEEDASFIAQECGSLDLVGGGAAVEVVSPVVGEGGEEDRAAEQSDSAANLLGLGCEKVSISGDNLEESKEEEPSASEVNGDDSLREGSQEVVCGGMADEKSSQAIESKLDVMEEDTAAQAASLEDIVSVDIDIPDVKDVASVAGFTEISSQDKGLGDSVPLEQEPLKELQIVEEAKDLTDGDAKEDMDVAEGAMGNLMTEEEEKPDDITVLEIKTKPQDVDDVANEGSEKNETRVGESSVDKETVMDDVKEDVEKDPEAGKSVDMHVPESAEEVETYVKYGDGIEEEGEGMACVGEAEQTVDLEETQKL…

## Sheet: B. oleracea
The CCCH gene family in B.oleracea
Name	number of CCCH motifs	CCCH motifs	protein
Bol043494	1	|ZF1:GFKPCVYFSRGLCKNGESCKFVHGG|	MDSGDPTTLLLTKIRILEPDYAPKIIGYLLLQDFSEKDLMRLALGPETVLQSIILKVKGQLGLFTSPSTPTSPSPFNPISRPPINGRGGGGGGGSPLSNGFMDFRRNSPSSSPSPTSPWSVNSVSFTNGSILKPLSSHQSNGDAAGAESDLLEDQQLNDYLSFLDDSKTEEAVDLTDYSVNNGETHLLHRRSFSADASFGSGEDGFGAGFKPCVYFSRGLCKNGESCKFVHGGFPDNADGNGIVADSSRKVESFGRQHEEMMRLKMAYQQQRLASQLLGRVPQMSYEKRMEFLLHQHALRDGALPFGDERYWSSSPGRLERMELMAMQFGDLSNSAARQIYLTFPAESTFKDEDVATYFSLFGTVQDVRIPYQQKRMFGFVSFAQPETVKAVLARGNPH…
Bol027301	1	|ZF1:KRPAYPCKFFAQGRCTKGNSCRFLHVN|	MSDSDMDIDDDEVQVQVQPTAAGESRLLARPIEASNSQNDVKKHSDEQLKIINGNLQPNLSGNSGKNPILEGEKGTILPSLRFPAPGQSFPLVNGPEQSKIINGYLQPNLSGSSGKKLMLEGEKDTVLSRFPAPMQTLPPANGPEQKRPAYPCKFFAQGRCTKGNSCRFLHVNENMNRTSQQQVVNNMAGTSGIQSIEERRPLESKEGVRFSMLSTNGVTSLVNPPAGQRVFPFTNEMRFMPSLENMGRGSLQKCGAVFTENRPVFGNSTSSFPLRSSFVQEHGSFITSNRQTDMGSSGPAWTGSVFSSAPLNQYASPFGNFENRNDINESGSLPMEQALSVPSVQDAEVDTTSDKKEVSSNDWEPSEPFRPSFTIPPYILPSSDALYDPFMDIENPEG…
Bol042539	1	|ZF1:EFPVKICHYFSKGHCKHGNNCRYFHGQ|	MNFTESMNVVHNRIQQLEPENASKIIGYLLLMQEHGDRDMIRLAFCPDSVMRSMINFVKCELAKDPRYHSPPSDHLPIRNSFGTFTGSSIQPPSASVSPPSRTGVWENSTEVDSLQFLNFDDSMTSPEFSSGFFSRDHQCLPLRTSRRSPSLPEFPVKICHYFSKGHCKHGNNCRYFHGQIIPERESFSQMFNPNNVSDEEHVVSPGSLEKLEGEIIELLKSRRGAPISIASLPMMYFEKYGRTLQAEGYLTESQRHGKAGYSLTKLLARLKNTIRLIDRPHGQHSVILAEDVPKFVEYMEERNEHGAILAGSKQIYLTFPAESSFTEHDVSNYFSKFGLVEDVRIPCQQKRMFGFVTFVYTETVKHILAKGNPHFICGARVLVKPYREKSRSSRYLDN…
Bol024375	2	|ZF1:RPGEPECAYYMKTGGCKFGSDCKFHHPR|ZF2:RPGNPVCASYYYTGNCSSGATCMFDHPS|	MEILFEKYLTTADLSWLNIFLFGANEEVVEYFGLATVFARGAEMILRVQDEEGKPWEFGFLDVNIQFYQLTNGWSNYVKEKQLGVGDIVFLQRIFTDSSRLFIGFSRREAALDGTSSDKLKEVNSPLPLRSHVHSVTEFDPVLVFSCAANQESGERYFISYISTELCLRGFTPLIYDLTRGTLTGCLELPHRSRVGIIIFSNNYASSRQCQDNFVAIMDHSKANSLVLLPVFFKVKVTDIRGQSGSFGRAFSQLENSIQASQVPTFTFIDKHQYMKGGEVILAKNIVSNVCLLLSSENNMKLRGRLQMNSVLSLLYCSQSSAPHIVGLWGMAGIGKTTIAREIFRTQADRYDVCYFLPDFHIACQMRGLSHLRDEFFSKIYGEEKVTVDACDTKLSFLR…
Bol008380	1	|ZF1:WFKTSLCSYFRRQGSCSHGDACKYAHGE|	MTSSSVDELPSAAETLTYQIPSDTTPIDPIPSSNDVEAVGEKRKRDDDDDEKTTNLESSTPSPWFKTSLCSYFRRQGSCSHGDACKYAHGEKELRQKPDNTWDPTSERGKKVKMMSEKSAEEEEEVGDVMFTEEMMDDNDGEEGGVHDLSLSKCLVHLPTKWQSDDLKTFLREQGVEYKFAKKRRGMMVGFLTFENAEQLKNGVEVLEGKNVNNKSLKIANVLPRTFDKNGAKNPAAKLKSAREAVTPLADLSYADQLEQKKASIAQMLKKLTRNARKACPNGKSLPEWVLQSREIGGLSCKLEGIIESPLVNGYRNKCEFSTGYSVEGKLTVGFMLGNFSAGVTAVEEAVNCPNISKLACRYASIFQSFLEKSRLPVWNRFKSCGFWRQLTVREGSKP…
Bol025009	1	|ZF1:GFGGVPCSYFARGFCKNGSSCRFVHSD|	MGLLLLQDHGEKEMIRLAFGPENLVHSVIAKGKKELGLMSCSRPLWSQEELISPKNNTRGSSLNPASLPFYANGGGRSFKEMTNEFEFMDDVNLGSVHARSGSCGFDGLGYGDSDLGFGGVPCSYFARGFCKNGSSCRFVHSDGGGELVGSPSRMELLRSNSVPPRLAHQFMTRSSFSPKGVNLQNSDAQRAAALMMGDEFQKLGRWRPERIDLSAMACPASRQIYLTFPADSRFREEDVSNYFSTFGPVQDVRIPYQQKRMFGFVTFLYPETVKSILAKGNPHFVCDSRVLVKPYKEKGKVPDKYRTNQTTELELSPTGLDSSPRDVLGGRGFYNNAQDVMWRSKFEEEILELQSRRLMNLQLLDVKNHFQLNSSSTHIRSPNPFSQTLVSPRPGAVK…
Bol043484	2	|ZF1:HYTCVPCPDFKKGSCKQGDACEYAHGV|ZF2:QYRTRLCKDGTSCNRRVCFFAHLK|	MCGLSKNDAELEHSFSALLEFAADNNVEGFKHQLSLVPCINQMGLWYRRQRFVRRMALEQRTPLMVASIYGSVDVVKLILSFPEAELNLSCGPDKSTALHCAASGASVNSLDVVKLLLSAGADPNILDAHGNRPVDVLVASPHAPGLRTVLEEVLKKDEDPSSSLGSSLRSLSSSPENGSSLLSLGSVSSPTKVDASEKKEYPLDPSLPDIKSGIYSTDEFRMFSFKIRPCSRAYSHDWTECPFAHPGENARRRDPRKFHYTCVPCPDFKKGSCKQGDACEYAHGVFECWLHPAQYRTRLCKDGTSCNRRVCFFAHLKEELRPLYASTGSGLPSPSSAAATMDMASVLNMLPGSPSSAPISPSATMGWPQQNNIPALHLPGSNVQLSRLRSSLNARDII…
Bol023381	1	|ZF1:RNRAHVCSFFIRGECTRGEECPYRHEM|	MAHRILRDHDADGWERSDFPIVCESCLGDNPYVRMTKAEYDKECKICTRPFTVFRWRPGRDARYKKTEICQTCCKLKNVCQVCLLDLEYGLPVQARDTALNISTHDSIPKSDVNREYFAEEHDRKTRAGLDYESSFGKMRPNDTILKLQRTTPYYKRNRAHVCSFFIRGECTRGEECPYRHEMPETGELSQQNIKDRYYGVNDPVAMKLLGKAGEMGTLESPDDQSIKTLYVGGLNSRILEQDLRDQFYAYGEIESIRILADKACAFVTYTAREGAEKAAQELSNRLVVNGQRLKLMWGRPQAPRPDQDGSNQQGGVAHSGLLPRAVISQQHNQPPPMQQYYMHPPPPNQDKPYYPSMDPQRMGAVISTQEAGGSSTTENNGGSSSSYMMPTHQLYPPA…
Bol045764	1	|ZF1:SESMMMCKFFMQGRCRFGSSCRSSHGV|	MASEEDKALEDLLDYQLKDQKESLSAIEEALASDPSNPELLSVHEELVGAIKDAEEGLFQLKRARLLQEADIVLHGLNNAAAVKPANELEPERKDLDDGSKCRFRHTDGRWYNGRIIGFEGSDSAKISFLTPTSESMMMCKFFMQGRCRFGSSCRSSHGVDVPISSLKNYEQTEWKQSMVGSKIWAVSGSKYEIWRVGELESWDDKLQLGGVVFRDDGSSAKLGSDAMVLSEYADDDGEDEEEEEEDGSDSGSEEESVSSDYDEEFTQGIGILGTTDQRRGGVQNETAIFAKWENHTRGIASKLMANMGYREGMGLGVSGQGRLDPIVAKVLPPKRSLDHALEHIKNGEAKSEKPKKKRSRGGKRKREKKFAEAARAAKQEEESDLFSFINNHEKANGR…
Bol015125	3	|ZF1:LKKNTDCVYFLASPSTCKKGAECEYRHSE|ZF2:NPRDCYYWMSGNCLNPKCGFRHPA|ZF3:KQPFPCVFFQKGMCAKGDMCSFMHTP|	MSATATQPQQHEQKKKQSEPVEDALKKNTDCVYFLASPSTCKKGAECEYRHSEYARVNPRDCYYWMSGNCLNPKCGFRHPALGNLGGLPAGSVPPSHAAAAHPGAVKQPFPCVFFQKGMCAKGDMCSFMHTPNAAGYKKQHPVEANPAAAAAAFSTREKKLTHASLPKAVDMSVAPRVTPAIRDSRGVEGYTSKHVGYEPLVGVPPLTDGSHHKYGSDDSNSFHNGKDADDVLRESSPGFDVFVDNEATDSEYYHVGDGYGRRSQEGRNSLNEYDPDFSAIADQRFDSYERREDRHAWGHSRSSERGDRSERRAYVEKEGSENILASDLRYRLAKRKGNDYTAPESSMERGNRDSRRNTPRESSISSSRLQGRIKLRERSIDDEAHFGRRVERGRDKSD…
Bol009157	1	|ZF1:GFGGVPCSYYARGFCKNGSSCRFVHSD	MDGYEATRIVLSRIQALDPENASKIMGLLLLQDHGEKEMIRLAFGPETLVHSVIAKAKKELGLMSCSRPSWSQEELISPRNNNNNRGSSLNPASLPFYANGGRSSKNLTNEFEFEFMDDVNPRSDFLGSMHARSGSCVLDGLGYGDSDLGFGGVPCSYYARGFCKNGSSCRFVHSDGGAELVGSPSRIELLRSNSVPPRLAHHFMTRSFSPKGVNLQSSDAQRAAAALMMGDDFQKLGRWRPERIDLSAMACPASRQIYLTFPADSRFREEDVSNYFSTFGPVQDVRIPYQQKRMFGFVTFVYPETVKSILAKGNPHFVCDSRVLVKPYKEKGKVPDKYRTNQPTELELSPTGLSSSPRDAIGGRGFYNNAQDVLWESKFEEEILELQSRRLMNMQLHD…
Bol039532	2	|ZF1:NQKVCFHWRAGRCNRYPCPFLHRE|ZF2:TEKLCKFWADGNCPYGDKCKYLHCW|	MDLDMNGGDKRVFQRLGGASNQKVCFHWRAGRCNRYPCPFLHRESPPPAPFPGSSSSTNNKRIADDDSGFAGSSHRRGPGSGNNTWGRFGGNRTVTKTEKLCKFWADGNCPYGDKCKYLHCWSQGDSFSLLTQLDGHQKVVTGIALPSGSDKLYTASKDETLRIWDCASGQCTGVLNPGGEVGCMISEGPWLLVGMPNLVKAWNIQTNVDLSLTGPVGQVYSLVVGTDLLFAGTQDGSILVWRYNTATNCFDPAASLTGHTLAVVSLYVGANRLYSGSMDNSIKVWSLDNLQCVQTLTEHTSVVMSLICWDQFLLSCSLDNTVKIWAATQGGNLEVTYTHKEEYGVLALCGVHDAEAKPVLLCSCNDNSLHLYDLPSFTERGKILAKQEIRSIQIGPGG…
Bol016106	3	|ZF1:SFRQTVCRHWLRGLCMKGDACGFLHQY|ZF2:KARMPICRFFRVHGECREQDCVYKHTN|ZF3:DIKECNMYKLGFCPNGPDCRYRHAK|	MEDADGLSFDFEGGLDSGPIQPTASVPVAPLENQSSAAVNLTPSYDHSSATAAGAGRGRSFRQTVCRHWLRGLCMKGDACGFLHQYDKARMPICRFFRVHGECREQDCVYKHTNEDIKECNMYKLGFCPNGPDCRYRHAKLPGPPPPVEEVLQKIQQLTSYSYGPNRFYQPRNAAPQLGDVKPQVQVQTQEPGNLQQQQQQPQQSQHQVSQTQTQTQNTADQTSHPLPRGVNRYFVVKSNNSENFELSVQQGVWATQRSNEAKLNEAFDIVDNVILIFSVNRTRHFQGCAKMTSRIGGYIGGGNWKNEHGTQQYGGNFSVKWLKLCELSFHKTRNLRNPYNENLPVKISRDCQELEPSVGEELASLLYLEPDSKLMAISIAAEAKREEEKAKGVNPESR…
Bol038003	2	|ZF1:SDGEKLCFKFVCSGSCPRGESCHFQHNA|ZF2:RRGVCLDLIIKGKCEKGPECSYKHEF|	MAPRILLCGDPLGRLNQLFKRVQSVSHTLPLYLLLILYLPRVLIESQFFTQVSKSAGPFDALICVGQFFPDSPELLDEFMNYVEGRAQVPIPTYFTGDYGVSAPKILSATSKKTENQGFKMDGLVVAHNLFWLRGSGKFTLHGLSVAYLSGRESSDGQFGKYSQDDVDALRALADDSGVVDFLFTNEWPAGVTNRAAESDIPADVSDSSCCDFNVSELVKEVKPRYHIAGSMGVFYAREPYLNVDSSHVTRFLGLAQVGNKNKQKFLHALSPTPTSVMSPSELCAKPPNTTLCPYTLQEGAADSKKRSNDDASDSQYWRYDVSKRQKNGSDGEKLCFKFVCSGSCPRGESCHFQHNAEAREQCRRGVCLDLIIKGKCEKGPECSYKHEFQDLSVQRKPR…
Bol028068	2	|ZF1:NTRQQVCFHWRAGRCYRNPCQFLHRE|ZF2:TEKVCRYWVDGSCSHGDKCRFLHCW|	MDFDSNGGNKRVFNRLGGPTRPSPQQTNTRQQVCFHWRAGRCYRNPCQFLHRELPAGPVPNHANKRAPDESGFAGPSHRRGPGFNGSHSSNSSNTWGRFGGNSRAVVTKTEKVCRYWVDGSCSHGDKCRFLHCWSRGDGFSLLTQLDGHEKLVSGIALPSGSDKLYTGSKDGTIRVWDCASGQCTSVLNLGAEVGCVIAEGPWLLVGMPNLVRAWNMETNTDQSLSGPVGQVYSLVVGSDLLFAGTQDGSILAWRYNAATNCFEQAASLMGHTVAVVTLYVGANRLYSGSMDKSIKVWSLENLQCIQTLTDHTSVVMSLICWDQFLLSCSLDNTVKIWAAVEGGNLEVTYTHKEENGVLALCGVHDAEAKPVLLCSCNDTTLRLYDLPSFTERGKIFAK…
Bol029643	5	|ZF1:RPAAPDCPYYMRTGVCGYGSRCRYNHPP|ZF2:RIGEPPCQFYLKTGTCKYGASCKFNHPR|ZF3:GEKECSYYLKTGQCKFGITCKFHHPQ|ZF4:RPGELECQYYLKTGDCKFGTSCKFHHPR|ZF5:RPGVQGCTFYIQNGFCKFGSTCKFDHPT|	MDMYGRTPPSQSAHGNADTGLEESMWRLGLGSETYPERPAAPDCPYYMRTGVCGYGSRCRYNHPPDRATVEATVRATGQYPERIGEPPCQFYLKTGTCKYGASCKFNHPRNAGGSMNHVPLNIYGYPVREGGEKECSYYLKTGQCKFGITCKFHHPQPAPAAATPPPPASAPQFYPSLQQQSLMPGAPSSSLRVARTLLPGSYMQGAYGPMLLSPGVLPMQGWSPYSAPVSPALSPGATSLYGVPQLSSTTPSLPGVYPSLPSPTHSFPERPGELECQYYLKTGDCKFGTSCKFHHPRHRVPPSANCNLSPIGLPLRPGVQGCTFYIQNGFCKFGSTCKFDHPTGYNASSSSLPDAPVSTLLGAPSSTGLLSGATRSTSNISAGLIFSQSGGSIPFSDL…
Bol009667	5	|ZF1:KKKKKYCQFFTRFGKCNKDDGKCPYVHDP|ZF2:SKIAVCTKFLNGLCANENCKLTHKV|ZF3:PERMPDCSYFLQGLCNNEACPYRHVH|ZF4:NPSAAICDGFLKGYCSDGDECRKKHSY|ZF5:TCPDFEATGSCSQGSKCKLHHPK|	MDSSHYKPSYTQWNSPYSPHHPPAPLLPPPPPPPPRQSHPDSPNFYVPSSHNGGQRQDYHHYSHRQDLPPPNPAVDYPSSYYPHHPPPPPPPQHQPYIPQQVSYESQRASQPSSSTIPFTESRDVSQSPWVDSWTDAGPGRMDTGGSRLDPSPSRDYRYDYSRSSRDSSGVISINRGLDGSSRSRDEFRNTGYVRKESRIEGSYQDRVQLNAESDRCFRGLGQGNRSLASRVGYGTDRYGVSVSHDMGRSSASHEGTRNQRWDEGRILYPRKKDDYYHSETEQYFDRGRRAESSELNRTPRKQMQKKSALLRLETPRNHQKGRENGRNHSNYNGKRFNSNLFRGKEHLGRSDRGLVEKQRERTPVDLDVSFESNLLVAKTIASPASAGIHPSRSVTPRS…
Bol045440	2	|ZF1:PYTCVPCPEFRKGSCPKGDSCEYAHGV|ZF2:QYKTRLCKDETGCARKVCFFAHKR|	MGLLEYAACDDLPSFQREIEEKGLDLDEPGLWYCKKLGSNKMGLEQRTPLMVAAMYGSKKVLSFIVSSGKSDVNRACSEERVTALHCAVAGCSVNMVEVINALLDASASANAVDANGNQPLDLFVRVSRFVASPRKKAVEMLLRGGGMMNEAVEEEEEVKIVSKYPADASLPDINEGVYGSDEFRMYSFKVKPCSRAYSHDWTECAFVHPGENARRRDPRKYPYTCVPCPEFRKGSCPKGDSCEYAHGVFESWLHPAQYKTRLCKDETGCARKVCFFAHKREEMRPVNASTGSAVSQSPLEMMPGLYSSGAATRPVSPMSSSVGSSPRNGGSWQNRVNSLSPPTLHLNGGSRLKSTLSARDMNMEMELEMRLRGFDNVEETFGSFVSSPSRNSQMSHQH…
Bol023587	1	|ZF1:PKIMKPCMYFNSSRGCRNGANCLYQHDA|	MFEITGPVVRLFVSDDSPSQVGSESQDHLQAKSHPSEDNLPPGFGGPLSANESQIKLSDIPVIKWKCSIRIMLDEEWRVVAGEESKEVEAQNQRELRVLEAFYPGASAIPPNPSVPADVDNSDYDDQQTVVIPILPVEDDDLAMDSASDLPSQSGVDVGTEPSRTDENTSVSSTLPAASEIMAALTAISNNKELGRGMIDQDLLMKILSNPKLVENLVANSGGAGSVSSNGSRPYLSEANGVVTTTPASSNGQYYPQPTVTHTPSITYPPPAPSDHPNYGAPPARDASYYKSLIQQHGGERQEAPPPVQQHLGYRYNPQPGGGPNPEMVNSNNNNNQRPRDSKPKIMKPCMYFNSSRGCRNGANCLYQHDAAAYQPRNPNNGNEMPSAKRMRFDRD
Bol012843	2	|ZF1:HYTGDVCPEFRHGGDCSRGDECGFAHGV|ZF2:RYRTEACKDGKQCTRKICFFAHSP|	MDVEHHNSGHIGRPTVVIPSRKLLSSAKSPSSASSPRRDGNDQKDYHYDSDSDDPYAGDHFRMYEFKIRRCTRSRSHDWTDCPFSHPGEKARRRDPRRYHYTGDVCPEFRHGGDCSRGDECGFAHGVFECWLHPSRYRTEACKDGKQCTRKICFFAHSPPQLRVLPPPESFVSGGGGSALSSPASVLSNKSNGCCVFCSHSPTSPLLGLAHSPSSSPPLSPANKVAAVSRLSSHRSAVKYKEVLNELINSLDSFGLTQALTAASPSSMVTMPVSTASMLASSSLSNHYHHRLPPWLDVGDRDLQFALSPSSTPSYLNGQLQLQLQPPPPSFFSEEFTPRGGRVSDFTATATAAAEARDKSSFEIGSNGDLDLGWVNDLLT
Bol033027	2	|ZF1:DPKSILCEFFKAGQCQKGFKCKFSHDL|ZF2:KPTDIVCKYFLDAVEKKQYGWFWACPNGGKECHYRHAL|	MPPKQQPKADLAKKQKQVEDKTFGLKNKNKSKNVQKYVQSLKQSVQPKPDASKVAAKKKKEEEKAREQELNELFKVAISQPKVPVGVDPKSILCEFFKAGQCQKGFKCKFSHDLNIQRKGEKIDIYSDKRDEDGDMEEWDQETLEKVVESKKNEYNQNKPTDIVCKYFLDAVEKKQYGWFWACPNGGKECHYRHALPPGYILKSQMKALLEEESQKMPVEEEIENERAKLKTATQMTPALFMEWKRKKIAERDAGLAASQAERAKNDRMSGRELFLSNASLFVDDAEAFEEYEREKEEEEIEQKAKSKETEAGTSRTSGDAAEQSSKEVDEDDDDDDDLDMDELDELEVSLSKTSIQIREPNSEGSSS
Bol022757	2	|ZF1:HYSGTACPEFRKGGCKKGDACEFSHGV|ZF2:RYRTQPCKDGGNCRRRVCFFAHSP|	MMIGETHRAYPTVQIPPWPLNDDLTAVDIYGSPDGGNSMLEALAALQCYLPSNEPDLDSDPELSGPDSAIDTYSCDHFRMYEFKVRRCTRGRSHDWTECPYAHPGEKARRRDPRKYHYSGTACPEFRKGGCKKGDACEFSHGVFECWLHPARYRTQPCKDGGNCRRRVCFFAHSPDQIRVLPNQSPDRVDSFDGVSPIRRAFQFSISPTSGSPPVSPRDDSESSSLFNRSLGSGSVNDIVACMRHLQLNKVKSLPSSYNNQVGCYGSGFGSPRGSLLGPGFRSLPNTPSRPEIGYMDIWDNGLEEEPAMERVESGRELRAKMFEKLSKENCMDRVDPDPYQGSGEAPDVGWVSELVM
Bol010281	6	|ZF1:GEKDCTHYMQTRTCKFGEGCKFDHPV|ZF2:RPGEPDCPYYIKTQRCKYGLRCKFNHPK|ZF3:RPSEPPCTFYMKTGKCKFGLTCKFHHPK|ZF4:RPAEVDCPFYLKTGSCKYGATCRYNHPE|ZF5:RPGQPECDYYMKTGECKFGERCRFHHPA|ZF6:REGAQNCPYYMKTGTCKYGATCKFDHPP|	MAAHRHQLFTYALQPSLAAASTVSPAPPPPQPLPQPQQSLSLSSLYASSAADRYYPDATFRFLSRDGSEALTNYQATVASSSSSSAMYHHHHLPNAAAASHLAYPPQLIHQEAWPPGVEPPAAAAAAVEPLPPGVKRTSEALYYPTLYGAHNPMGQTEAWYTTDYLTKRLKLESTSHLPVYPQRAGEKDCTHYMQTRTCKFGEGCKFDHPVWVPEGGIPDWKEAPVVPNDEYPERPGEPDCPYYIKTQRCKYGLRCKFNHPKTAAAVTVETPDALPERPSEPPCTFYMKTGKCKFGLTCKFHHPKDIQLPSSSQDNGSTEAVTSEPDVTNNPHVTFAPAAYYNSKGLPARPAEVDCPFYLKTGSCKYGATCRYNHPERTAFTPQAAGINYPLVSPTSAS…
Bol007158	5	|ZF1:RPDEPDCVYYLRTGVCGYGSRCRFNHPR|ZF2:RMGQPVCQHFMRTGTCRFGASCKYHHPR|ZF3:RPGEKECSYYMRTGQCKFGSTCRFHHPV|ZF4:RPGQPECQYFMRTGDCKFGNSCRFHHPL|ZF5:RPGTAPCSHFAQHGVCKFGPACKFDHSM|	MWRLGLRGGGGESYPERPDEPDCVYYLRTGVCGYGSRCRFNHPRNRAPVLGGLRTEAGEFPERMGQPVCQHFMRTGTCRFGASCKYHHPRQGGGGSVTTLTSLSYMGLPLRPGEKECSYYMRTGQCKFGSTCRFHHPVPPGVQAPSLHQLSTSPGPAIYPPLQSQSVPSPQQFGIVTPRPHLLQGSYVQSPYGTYNQMVLPPPGMIPYSGWNPYQASISAMPSPGTQPSMVSSSVYGIRPLSPPAPAYPSGPSSNKEQSFPQRPGQPECQYFMRTGDCKFGNSCRFHHPLEAASPKGVSLSPIGLPIRPGTAPCSHFAQHGVCKFGPACKFDHSMSSSSLSYSPSASSVNDMHVVPYPLGSSSVGISAPSSSSSLSDQRIELHSSSSIKPTNTTTGGSE…
Bol040944	5	|ZF1:RPGERDCQFYLRTGLCGYGSTCRYNHPT|ZF2:RIGQPDCEYYLKTGACKYGSTCKYHHPK|ZF3:RQGEKPCPYYLRTGTCRFGVACKFHHPQ|ZF4:QQQQQQCRFFMNTGTCKYGEHCKYTHLG|ZF5:RPGQPPCGSFKSYGFCKFGPNCNFDHSV|	MSDTHHVQSSTGSVRSSQKIEDAFRKMKVNDGNGVEQSDPYPDRPGERDCQFYLRTGLCGYGSTCRYNHPTNLPQVMYYNEELPERIGQPDCEYYLKTGACKYGSTCKYHHPKDRNGAEPVLFNVLNLPMRQGEKPCPYYLRTGTCRFGVACKFHHPQPDNGHSTAAAAAYGMSTFPSVGLHHAGGLTMVPTYGTLPRPQLPQSYVMVSPSQGLLPPQSWTTYMGASNSMYGVKNQVYYSGSSAPMPMGVTLNGGDLSERSEQQQQQQCRFFMNTGTCKYGEHCKYTHLGVRVSPPPPPPSFINPFVLPERPGQPPCGSFKSYGFCKFGPNCNFDHSVLPYPTGLPMPSSVASPYPSHVSSNYQRISPAPSRSGSKAMPNDKPDVKKEMPGTEKPEQVQ…
Bol040844	2	|ZF1:QYSGEVCPEFRRGGDCSRGDDCEFAHGV|ZF2:RYRTEACKDGKHCKRKVCFFAHSP|	MDVVRPTVEIPPRKLLSSSKSFSGEASPRSSPRKHNWNNKSNKTSTSEQEEDSFNEDNTNTNTNNNKDAKEYCYDSDTDDPYASDHFRMFEFKIRRCTRSRSHDWTDCPFAHPGEKARRRDPRRFQYSGEVCPEFRRGGDCSRGDDCEFAHGVFECWLHPIRYRTEACKDGKHCKRKVCFFAHSPRQLRVLPPENDSGGSSASASPAKYQNPCCLFCSGSPTSTLLGNLSHLSRSPSSSPPLSPAHKAAAFSRLRSCAASAAAAGSVNYKDVLNELVNSLDSITLAEALQVSSPSPSPVSAAAAAFASSCGLSTQRLHIQQQQQSSPLQFALSPSTPSYLANSPRASFFSDDYTPRQREVNEFTPAAVRDKTRFEDGSCGDPDIGWVNDLLT
Bol019596	2	|ZF1:SYSGTACPDFRKGGCVKGDSCEFAHGV|ZF2:RYRTQPCKDGGNCRRRVCFFAHSP|	MMIGDNRRTYPTVEIPTWPVSEDFTAGDVFSPVMNSPDCSMLEALAALQRYLPSNEPEPDPDSDPDLFGPDSPIDAYSCDHFRMYEFKVRRCARGRSHDWTECPDAHPGEKARRRDPRKYSYSGTACPDFRKGGCVKGDSCEFAHGVFECWLHPARYRTQPCKDGGNCRRRVCFFAHSPDQLRCLPNRSPDRVDSFDVSSPIRHSCARAFQLSISPVSGSPPVSPRADSGSQSLSRSLGSNSINDVVSSFRNLQFEKVKSFPPSYNNPLRCYQSGFGSPRGSILGPGFQSLPTTPTRPGNTDIWENGIEEEPAMERVVESGRGLRAKMFEKLSKENCMDRVEPDPDHNSGEAPDVEWVSELVM
Bol026902	1	|ZF1:PKIMKPCMYFNTSRGCRNGANCLFQHDA|	MRALHKSKRVSWPPDFKLCQVRLFISEDSPSQVGSESQDHFQAKSSGAAHLSDDNLPPGFGGLLSPNESIKLSDIPVIKWQCSVQILLDDEWRMVAGDESKEAEAQNQRELRVLEAFYPGASSIPPNPSVPADVDTSDYDDQQTLVIPILVVEDDDVAADTASELPTQSGVDVGTVPSITNENTSTSSSLPAASEIMAALAALSNSKEQGGSMIDKDLLIKILSNPKMVENLVANCGSSAASVSSNATHETNGVVATATTPACSNGQYNPQPAVSHIPPPMVYPRQVPSYQSNYGAPPPPARDASYYKSLIQQHGGERQEAPPPPVQQHLGGYRCSLQPGAGGGGPNPEIVNSNRPRDSKPKIMKPCMYFNTSRGCRNGANCLFQHDATAAYQPRNVNN…
Bol027735	1	|ZF1:MRKELCRNFQQGSCRYGERCRYLHPQ|	MRKELCRNFQQGSCRYGERCRYLHPQQNKTSNNPFGFGVQGGSNSNRPNQSQPFQNTWQRNPSSGSGGGASSSTQQSGKQTQQADHKCTDPAACKRVIQEDLKNERPMWKLTCYAHCKHLPCDVSGDISYEELRAMAYEEAKRGVPLQSIVERERNLQNAKVAEFENFLRSPYRGAATSNQTPSIFPPATQVNASPGGFSAFNQQPALFPNTNAGGGPPNPFGRFNQQPNAFSVNTPQPAPSGPSGFQSQPSSFGPGPAAPSAFQPSVSFKPASFGPGPVAPSGFQSQPASFGPGPGLSTPPQNSSIFPSVTPTPAFNTNQNNQTGFSFNSPVASFTSPAVDTTNTPSGAELQAGGAPVDSSIWLKEKWNPGEIPEQAPPDAFVHR
Bol029421	1	|ZF1:TEKICRYWVDGSCSHGDKCRYLHCW|	MYSYFKLKKESELGQYKRPNGFQFERRQQASLRPTRRVESSGGGGKGLTSGGLVLLAGGAVQSEPLPVSTPRVTGSGSESGYSNKRVADESGFAGPGRRRGPGFNGNSSNTWGRFGGNRTVTKTEKICRYWVDGSCSHGDKCRYLHCWSKGDSFSLLTQLDGHEKLVSGIALPSGSDKLYTGSKDETIRVWDCASGQCTSVLNLGAEVGCVISEGPWLLVGMPNLVKAWNIETNTDQSLSGPVGQVYSFVVGTDLLFAGTQDGSILAWRYSAATNCFEPAASLTGHTLGVVTLYVGANRLYSGSMDKSIKVWSLDNLQCIQTLTDHTSVVMSLICWDQFLLSCSLDNTVKIWAAVEGGDLEVTYTHKEKHGVLALCGVHDAEAKPVLLCCCNDSTLRLY…
Bol019390	5	|ZF1:RPDAEDCSFYIRTGSCKYGSSCKFNHPV|ZF2:NPRLMECKYYFRTGGCKYGETCRFSHTK|ZF3:RPGEKECPFYMRNGSCKFGGDCKFNHPD|ZF4:RPDQPECSYYVKTGDCKFKYKCKYHHPK|ZF5:RPEQSMCTHYSRYGICKFGPACRFDHSI|	MSKPDPDPKPPSGSSTEKDPVADHVTEELSDDLRNVGLSDEATEELSVPINVSEGDGETDQKAEDEDEEEGRERVEKRMMVYPVRPDAEDCSFYIRTGSCKYGSSCKFNHPVRRKLQIGREKVKEKEREENVENPRLMECKYYFRTGGCKYGETCRFSHTKEHTPLPSRPELNFLGLPIRPGEKECPFYMRNGSCKFGGDCKFNHPDPTAVGGVDSPLFRGNNGGSFAPKDAPQASSTSWSSPRHMNGTGTAPFIPVMYSQNRGVSPQTPEWSGYQAPSAYPPERNILPPSTYSANNSLAETSSFSQLQSTEEFPERPDQPECSYYVKTGDCKFKYKCKYHHPKNRLPKQSPSSFNDKGLPLRPEQSMCTHYSRYGICKFGPACRFDHSIPPTFSSTSS…
Bol040700	1	|ZF1:DYQPDICKDYKETGYCGYGDSCKFLHDR|	MAKGLRTEKCERRRGSSSRRTSPARISELPKGSVRSNSNNAGRGANFNFDLTMSDSGGEPKTSQQEEASQPESQSQSQSKQVCTFFKKPSKAKNLRKRPAADADEEDADSKSETSILNNLKKAAKPDNKLFFSSGPSKTSSTTTGEAPEKAVVFHYDSSKEIQVQNDSRATATLETETDFNQDARAIRERVLKRADEALKGNKNKASDEKLYTGIHGYTDHKAGFRREQTISSEKAGGSHGPLRASAHIRVSARFDYQPDICKDYKETGYCGYGDSCKFLHDRGDYKPGWQIEKEWEEAEKIRKRNKAMGVEDEDDDDADSEEDEDALPFACFICREAFVDPVVTKCKHYFCEHCALKHHTKNKKCFVCNQPTMGIFNAAHEIKKRMAEERSKAQGL
Bol034502	5	|ZF1:RPDEPDCVYYLRTGVCGYGSRCQFNHPP|ZF2:MEQPVCQHFMRTGECKFGASCKYHHPR|ZF3:RPGEKECPYYMRTGQCKFGSTCKFHHPV|ZF4:RPGQPECTYFMKTGDCKFGTSCRYHHPM|ZF5:RPGTAPCSHFAQHGICKLGPACKFDHSM|	MEQQGGTDEEGSRSDPGTETGIEASMSRLGLRGGGNESYPERPDEPDCVYYLRTGVCGYGSRCQFNHPPNRPPVLGGLRAEAGEFPERMEQPVCQHFMRTGECKFGASCKYHHPRQGGGGGGGDSVTSPISFNHMGFPLRPGEKECPYYMRTGQCKFGSTCKFHHPVPPGDQVPSQQQLSTGPAIYPPLQSQPSQQFGVVVPRPQLLPGSYVQNPYGTYSQMVLPPGMVSYSGWNPYQPSVSAIPSPGTQPSMGPSSVYGTTPLSPSAPAYQSGPSSNKEHSFPQRPGQPECTYFMKTGDCKFGTSCRYHHPMEAAASPKGVALSNIGLPLRPGTAPCSHFAQHGICKLGPACKFDHSMTSSLNDQGTELHSSSSIKPTTTTSGGGSETTGAAGVSSSS…
Bol045901	2	|ZF1:DPKSILCEFFKAGQCQKGFKCKFSHDL|ZF2:KPTDIVCKYFLDAVEKKQYGWFWACPNGGKECHYRHAL|	MPPKQQPKADLAKKQKQVEDKTFGLKNKNKSKNVQKYVQSLKQSVQPKPDASKVAAKKKKEEEKAREQELNELFKVAISQPKVPVGVDPKSILCEFFKAGQCQKGFKCKFSHDLNIQRKGEKIDIYSDKRDEDGDMEEWDQETLEKVVESKKNEYNQNKPTDIVCKYFLDAVEKKQYGWFWACPNGGKECHYRHALPPGYILKSQMKALLEEESQKMPVEEEIENERAKLKTATQMTPALFMEWKRKKTAERDAGLAASQAERAKNDRMSGRELFLSNASLFVDDAEAFEEYQREKEEEEIEQKEKNKETEAGTSKSSGDAEQKEVEDDEDDDDDDDLDMDELDELEASLSKTSIQIREPNNEGSSS
Bol033295	1	|ZF1:RNRAHICSFFIRGECTRGEECPYRHEM|	MAHRILRDHDADGWERADFPIICESCLGDNPYVRMTKSDYDKECKICTRPFTVFRWRPGRDARYKKTEVCQTCCKLKNVCQVCLLDLEYGLPVQARDTALNISTHDSIPKSDVNREFFAEEHDRKTRAGLDYESSFGKIRPNDTIRMLQRTTPYYKRNRAHICSFFIRGECTRGEECPYRHEMPETGELSQQNIKDRYYGVNDPVALKLLGKAGEMGTLETPDDQSIKTLYVGGLNSRVLEQDIRDQFYAYGEIESMRILAEKACAFVTYTTREGAEKAAEELSNKLVVNGQRLKISWGRPQAPRTDPDGGGSQQQGGVAHTGLLPRAVLSQQHNQPPPMQQYYMHPPPPQQPHQDRPFYPSMDPQRMGAVTSSQDSGDNRMPPHGHYQQHQPYPPQPY…
Bol022058	2	|ZF1:QDKAHCPFHLKTGACRFGPRCSRVHFY|ZF2:RWKVAICGEFMKSRLKTCSRGSACNFIHCF|	MEPRNEKEEGERLEEAMGGFEESKEKSAEMSRKEKRKAMKKMKRKQVRKEIASKEREEAEAKLNDPAEQEKLKAIEEEEERKREKELREFEESERAWREAMEIKRKKEEEEERRWKELEELRKLEASGDDECGEDDDGEYEYIEEGPPEIIFQGNEIILRKNKVKVPKRSVAQVEGNEIADRPTSNPLPPGTEAFPKNHNVSSAQQILDSVAQEVPNFGTEQDKAHCPFHLKTGACRFGPRCSRVHFYPDKSCTILMKNMYNGPGIAWEQDEGLEYTDEEAEQCYEEFYEDVHTEFLKYGELINFKVCRNGSFHLKGNVYVHYRSLESAMLAYQSINGRYFAGKQVNCEFVNISRWKVAICGEFMKSRLKTCSRGSACNFIHCFRNPGGDYEWADFDKP…
Bol023229	1	|ZF1:LYKTKLCILYEKNGHCSKPNCTFAHGV|	MSLYKTKLCILYEKNGHCSKPNCTFAHGVDDLRLPGESSSFRGRRHNLDGDLRDKLGRHFSPERRPSLERSGRRVQRFNGHENPRSFEKRRDVDYRENRRFDERSDYAGGLKAGSRIEVREKDERKKFLGYNNVLEEQLKDVELDVKMLTDNKLLLEAAVERKAREADSLTSKIHELRTQLDREKEECKRSEARLQKLGTQLSTYLLGNEGNDREADIEIVSDEEKNGRNLRSTSELQNELHNTSSVSRKRHYVEQQYTTKESVQDALRGRGEEDKLENGKSPPSRWNRVMSSTSMVARVSDEVAEFDEEKTRAAKGSPLISLPPPPPFRDAHFHVSIIRNLSVN
Bol033579	2	|ZF1:NYSGTACPDFRKGGCKKGDSCEFAHGV|ZF2:RYRTQPCKDGGNCRRRVCFFAHSP|	MIIGETRRTYPTVEIPTWPVSEDFTKSELFSPAMSSPDCSMLEALAALQRYLPSNEPDTDLFGPDSPVDAYSCDHFRMYDFKVRRCARGRSHDWTECPYAHPGEKARRRDPTKYNYSGTACPDFRKGGCKKGDSCEFAHGVFECWLHPARYRTQPCKDGGNCRRRVCFFAHSPDQLRCLHNRSPDRVDSFDVSSPVRRAFQLSVSSVSSSPPMSPRADSETQSLSHSVVSSFRNLQFEKVKSFPSSYNNPLRCYQSGFGSPRGSILGHGFQSLPTTPIRPGSMDIWDNGLEEEPAMERVVESGRELRAKMFEKLSKDNCMDRVEPDQDQNSGEAPDVGWVSELLM
Bol027082	4	|ZF1:MSKRILCKFFAHGACLKGDNCEFSHDW|ZF2:TNNVCTFYQRGLCSYGSRCRYEHVK|ZF3:QDQPICSYAAAGDCPRGDQCPHIHGD|ZF4:KLRSIDCKHFSFGDGNCPFGTSCFYKHAF|	MSKRILCKFFAHGACLKGDNCEFSHDWKDPTNNVCTFYQRGLCSYGSRCRYEHVKLKPHPSPASSSSALPRSSASEKDLSPLPSSPAWTLDSSDNTFSSSSTSKPQDQPICSYAAAGDCPRGDQCPHIHGDLCPTCGKRCLHPFRPEEREDHKKACEKKHKQLEALKLSQEVECCVCLERVLSKPTPAERKFGLLTECDHAFCIGCIRNWRSSSPSTGMDVNSTLRACPICRKLSYFVVPSVIWFSAPEEKKEIMDNYRDKLRSIDCKHFSFGDGNCPFGTSCFYKHAFHDGRLEEVVLRHLDAEDGQTVIAKDIRLSDFLEGMRI
Bol014262	3	|ZF1:KPIKYCRHHLKGRCHEGKDCKFSHDI|ZF2:ETKSSPCCYFATQSCMKGDDCPFDHDL|ZF3:KYPCHNIVTKGFCHRGDKCLFSHKG|	MHKRIWFAATRRPFSDEGETISTVRDYCTEKTMESTVAPLPHRRRHLPNRSFRSVLHHLCSSFESNSQISLATPDVLRELVTRTEIACEPGEVLTVNPLILEPRSDGVSGEFRTENVETVSLENNLMLGDVFDGIDLQDASVRSQHKDFFDEFELIINGSGEFASESCVNLCEALDVDDYGDDDGMAKQAIDFVQSVPEKPSVADEVQVDSVEGDEKKSMSEEEEVPKLVRVLETNGEQMGPVTSSQVLTDSILQMVEDDDEVEEGEISGDDGDYNLLVRDDLPAERHEETHLSQEELDKRGEGNSSKSTCVEVVNGENGVKENDLTSKNQEQMASQTCLKKKSVPSKEAKARKKAKARKKRAQERIALGVKKLKLKPVAPKPKPIKYCRHHLKGRCHE…
Bol013041	2	|ZF1:NYSGTACPEFRKGGCKKGDSCEFAHGV|ZF2:RYRNQPCKDGGGCRRRVCFFVHSP|	MLEALTALHHYLSSNESYPDSDPEPFGPDSPVDAHSCDHFRMYDFKVLRCSRGRSHDWTECPYAHPGEKARRRDPMKHNYSGTACPEFRKGGCKKGDSCEFAHGVFECWLHPSRYRNQPCKDGGGCRRRVCFFVHSPDQLRYVQTRSPDRVDSYVRAFQLSISPVSSSPPVSPRADSESSQSLSRSLGSSYINDVTTSFRNLRFEKLKSFPSSYKNPFRCHQSRFGSPRGSMLGPGFQSLPTTPARPENLDIWENGLEEEPAMDRVAESGRELRAKMFEKLSKENCMDRVEPDQNSGDAPMSSGYLNM
Bol011623	2	|ZF1:QYSAEVCPEFRRDGDCSRGDDCEFAHGV|ZF2:RYRTEACKDGKHCKRKVCFFAHSP|	MDVAMRPTVDIPPRKLLLAESSPRYSPRKHNWNSKVSNKIAIPEREEEKEDNNNSKETTKEYCYDSDTDDPYASEHFRMFEFKIRRCTRSRSHDWTDCPFAHPGEKARRRDPRRFQYSAEVCPEFRRDGDCSRGDDCEFAHGVFECWLHPIRYRTEACKDGKHCKRKVCFFAHSPRQLRVLPPENVSGGSASASPAKNPCCMFCSSSPTSTLLGNLSHLSRSPSLSPPLSPASHKAAAFSRLRNRAASTVSEAVSAAAAAGSVNYNDVLTELVNSLDSINLAEALHVSSSSPVTTPVSGAAAAAFASSCGLSNQRLHLQQQQSSPLQFALSPSTPSYLTNSPRPNIFSGEFTPPQRQINEFTAVRDKTSFEDGSCGDPDLGWVNDLLT
Bol024859	1	|ZF1:ARGVCRAFQRGDCTRGDSCKFSHDE|	MNPLTQIKWTQAINAKESDLGISEEASWHSKYKNSAYIYAGGLAFDLTEGDLLAVFAQYGEVVDVNLIRDKGTGKSKGFAFLAYEDQRSTILAVDNLNGAQVLGRTIKVDHCSKYTKREEEDEETRQQNREARGVCRAFQRGDCTRGDSCKFSHDEKRAANTGWGHEEDRSGKWDHDKFNGPKKGGGHRGDFKPDADGKNYRGKGHGERDRVEREPRSRDSYDRREQKRSGRLDDSQYTRHDAENDYAREDKRSRTHGMEKSKERSRRDYNDREGEGSSRQSDSSSRKDSDYSSRDARRR
Bol037435	4	|ZF1:RPGAEDCAFYMRTGSCKFGSTCKFNHPL|ZF2:MRLMDCKYYFRTGGCKYGLTCRFNHTK|ZF3:RPGEIECLFYMRNGSCKFGADCKFNHPD|ZF4:RPDQPDCSYYLKTGDCKFKFTCKYNHPK|	MIGISGSIARDGLETEPVSRSPSLADGSPPSDLNHAADVLSKELKNVGLDEEKMMSVPGGVDSKALEEEEEEEEDGVSENESEALYPVRPGAEDCAFYMRTGSCKFGSTCKFNHPLPNPTNIQIARESKVREKEEDADKMRLMDCKYYFRTGGCKYGLTCRFNHTKPNSDVPPSAPELNFLGLPIRPGEIECLFYMRNGSCKFGADCKFNHPDPTTLGGTDSPSFHGNNGGSVGSFSPKSTFQPSSTSWSSPRHANGTAPFIPSMLSQSRGASSQAPEWIGYQATSMYPSERSVFSTSTTYLMNNSTAETSIFTPYKYQKPAEEFPERPDQPDCSYYLKTGDCKFKFTCKYNHPKNRLPKQPPFALNDKGLPLRPLMFVFAAKGFETQALEYSDI
Bol014634	5	|ZF1:RPDEPDCIYYLRTGVCGYGSRCRFNHPP|ZF2:RMGQPVCQHFMRTGTCKFGASCKYHHPR|ZF3:RPGEKECSYYMRTGHCKFGSTCRFHHPL|ZF4:RPGEPDCQYFMRTGDCKFGASCRFHHPL|ZF5:RPGTAPCSHFAQHGICKFGPDCKFDHSM|	MERYGRVGEEGSRADPSPPGTETGLEGSTWRLGLRGGGGESFPERPDEPDCIYYLRTGVCGYGSRCRFNHPPNRVPVLGGLRTEPGDFPERMGQPVCQHFMRTGTCKFGASCKYHHPRQRGGDSVTVSLNYMGFPLRPGEKECSYYMRTGHCKFGSTCRFHHPLPPGVQPPSQQLSAIYPSLHSQSGVFVARPQLLPGSYVQSPYGTYSQMVLPPTGMVPYPGWNPYQASPGSQPSMGSSSVPLAPSYQTSLSSNKEQSFPQRPGEPDCQYFMRTGDCKFGASCRFHHPLEAAPPKGVNLSNIGLPLRPGTAPCSHFAQHGICKFGPDCKFDHSMGSSSLSYSTSASSLTYPLGSSSLGTLAASSSSTSDQRTELHSSSSVKPKTTTSGGSETVSAGVS…
Bol037962	3	|ZF1:RPGERDCHYFLRTGKCGYGSSCRYNHPV|ZF2:RVGQPDCEYFLKTGACKYGAACKYNHPK|ZF3:RQGEKSCPYYMQKGMCRFGVACKFHHPQ|	MSETQQVQNSTGSIPSSDKTEDTLTKVKVNEENMYEPSLFPDRPGERDCHYFLRTGKCGYGSSCRYNHPVSHVPEAVFYHREELPERVGQPDCEYFLKTGACKYGAACKYNHPKDRNGAGPVLFNTLGYPMRQGEKSCPYYMQKGMCRFGVACKFHHPQTHNAQPTSFPFGGSLPVMSLPPATYEAMSRPQALHPQAYSFMVAPPQGWSTFMGGYDMKTELDSSSERAECSFVWVAAVTQPDLEKRVDVGGYGYPAMVAMNVKKGVYTPLRSAFELQHLLEFVKDAGAGGKGNLPMNGTPEIVKTKAWDGTNGEVMEEDIYILT
Bol023034	4	|ZF1:SDRILCKFFIHGSCLKGDHCEYSHDS|ZF2:NVCTFYQKGICLYGSRCRNEHVR|ZF3:PREYPICSFAAAGDCPRGSQCPHMHGD|ZF4:KLRSINCKHFNFGNGNCPFGGSCFYKHAY|	MSDRILCKFFIHGSCLKGDHCEYSHDSNVCTFYQKGICLYGSRCRNEHVRTTTSQPQSLSPSNVPPPQQKGDDNNNNNNDVCYIHPREYPICSFAAAGDCPRGSQCPHMHGDICSTCGKKCLHPFRPEEREEHTKECQKKQKHIEALKKSQEIECSVCLDRVLSKATPGERKFGLLTECHHPFCIQCIRNWRSSAPVSGMDVNSTLRACPICRKLSYFVVPSVVWYSTPDEKKEIVDIYKAKLRSINCKHFNFGNGNCPFGGSCFYKHAYSDGHVDEVVVRNLGSQEGETVIADSIRLSEFLGRVHI
Bol016879	2	|ZF1:HYSCVPCPEFRKGSCSRGDSCEYAHGI|ZF2:QYRTRLCKDETNCSRRVCFFAHKP|	MGDDELSHLKFTLLLESAACNDLSGFKSLIEEEGLSTIDRSGLWYGRRIGSKKMGFEERTPLMIAALFGSKEIVDYIISTGLVDVNRSCGSDGATALHCAVSGLSGNSLEVVTLLLNASADPESRDADGNKPVDVMVFPCLSPVFSGRKKVLERLLKGNEADVQEEEAEAEVSLSPPRKEYPIDPTLPDIKNGIYGTDEFRMYAFKIKPCSRAYSHDWTECPFVHPGENARRRDPRKYHYSCVPCPEFRKGSCSRGDSCEYAHGIFECWLHPAQYRTRLCKDETNCSRRVCFFAHKPDELRPLYTSTGSGVPSPRSSFSSCNSAAFDMGPISPLPPLSPNGGVVTTPPLSPNGVPSPIGSGKPWMNWPSATPPTLHLPGSRLKSALNAREINFSEEIHQ…
Bol031004	3	|ZF1:FYKTRMCAKFKAGTCMNGDPCNFAHGM|ZF2:ILRMKLCRKFCFGEECPYGDRCNFVHQD|ZF3:YWKTRICMKFENGQCPFGDNCHFAHGQ|	MDSSYSDSRPMFVQSPWNQTHTNDSMPYPMNNEQSESQSQPSLKRPRLHDDTVFTPTSNNSSWMAPPSNTPPMNKGTANIFYKTRMCAKFKAGTCMNGDPCNFAHGMEDLRQPPSNWQEIVGPPPPAVQDRARERERERERERERERPSSSSVSASNWEDDQKIILRMKLCRKFCFGEECPYGDRCNFVHQDLSKFRDESGKLRESLAISVGTDPASVENGGGTGSHQVEVNRRGGIPVPASLNNGVVKTVYWKTRICMKFENGQCPFGDNCHFAHGQAELLYYSGETVNAAASLSKQTVVPGNEAFAMKPSAAQVVTADSSGLNDEGRRKKCLLKWSDSKKINRIYGDWIDDLPVGQKSTKPVES
Bol015966	2	|ZF1:KDRVNCPFYNKMGACRHGDRCSRIHNR|ZF2:DFREATCRQYEEENCSRGGYCNFMHVK|	MAEHLASIYGTEKDRVNCPFYNKMGACRHGDRCSRIHNRPAISPTLLLANMYQRPDMITPGVDAQGQPLDPRKIQEHFEDFFEDLFEELGKFGEIESLNICDNLADHMIGNVYVQFKEEDQAAAALRALQGRSYLGRPIIGEFSPVTDFREATCRQYEEENCSRGGYCNFMHVKLVSREMRRKLFGRRSYRRGSRSRSISPRGRREYGRRGGDRDPPRREFNHRDRDGEFYRHGSGKRSERGGRDRDGSRRRERSPSGGREGSEERRARIEQWNREREEKEEGGA
Bol022233	3	|ZF1:FFKTKLCCKFRAGTCPYVTNCNFAHTV|ZF2:PFKGRHCKKFYTEEGCPYGETCTFLHDE|ZF3:NWKTRICNKWEITGYCPFGAKCHFAHGA|	MSHRRDSSGDVVHVIPTNNPPPENWFPNLGDTSVWATEDDYNRVWAVNPDGDNGPPNKKTRGSPSSSSASAASNRTKAIGKMFFKTKLCCKFRAGTCPYVTNCNFAHTVEELRRPPPNWQEIVAAHEEERSGSGTPATVEPREEYQIPSLVSSTDESGRPFKGRHCKKFYTEEGCPYGETCTFLHDEASRNRESVAISLGPGGYGGGGNSNVVVLGGASGIDVLKPSNWKTRICNKWEITGYCPFGAKCHFAHGAAELHRFGGGLVEGEGKDGGVSSNPDIKQTVPNLKGHSDTMTTLLSPGVVPHHAEASYHSGVALQRASSAVTQKPGIRTHQKWKGPAKISRIYGDWIDDIE
Bol036994	1	|ZF1:KRPPLPCNFFLQGNSCRFLHVK|	MSDSDMDIDDDDVVQVQVQHTMPGLLARPIEAPDSHNYEMRKEPCGSYRNLQPDVTGNTGENIMLGDEKGTVLSRFPWNGPEHKRPPLPCNFFLQGNSCRFLHVKENTNHTRQQHMAATSGIQSVEGRRPSGSKEGGRFSSLGENGVMPSVNPPGGQRAFPFTNENHFMPSLGNMGGGSLQKGGAVFTEDKPVFVNSTSSFPLKRSFVQEHGASITSYGKTDMGSSGPALTGSLFSSAPMNQYASNLGNFENRSDTNGSGSPPMVEAISVSSVQDAEVDRTSNKKKVSSHDWEPSEPFRASFTIPPYILPSSDALYDPFTDIETPQDISLTAPSSSKGRDAQKKSGQEKDGDSASDNKTSSCINNQYQESVATKNLEAHGVVEGVAISVVDQNDATTPS…
Bol005004	1	|ZF1:GFGGVPCSYFARGFCKNGSSCRFVHGD|	MDGYEATRIVLSRIQALDPENASKIMGLLLLKDHGEKEMIRLAFGPETLVHSVIVKTKKELGLMTRTPWRSKEELTSPKNNNNNRRGSSLNPTSLPFYANGGRSLASELEFKDDVNSRVKNFLDGLGFGDSDLGFGGVPCSYFARGFCKNGSSCRFVHGDGGDEFFSSPRRFELVRSNSVPPRLAHHFITRSSFMMGDESQKLGRWRPERIDLSAMSSPASRQIYLTFPADSMFREEDVSNYFSTFGPVQDVRIPYQQKRMFGFVTFVYPETVKSILDKGNPHFVRESRVLVKPYKEKGKVPEKYRTNQTTERELSPTGLDSSPRDAIGKANAKALCLNLLLVRRSDLLVVQGGRGFYNNGQDALWRSKFEEEILELERRRLMNLQLLDVKKHFQLNSP…
Bol007286	1	|ZF1:SYMVRFSTSGCPFGDNCHFLHYV|ZF2:NFKTKMCERFAKGNCTFGDRCHFAHGE|	MDTRKRAGSFNSNGGGGGGGSKKSKQGVSDVVFITWSYMVRFSTSGCPFGDNCHFLHYVPGGYNAVAQLTNMALPMPQASRNMQGPGGGGGGRFSGRGGESGPGHVSSFGASATAKISVDASLAGAIIGKGGVSSKQICRQTGAKLSIQDHERDPNLKNIELEGTFEQINEASVMVRELIGRLNSAASRRPPGGGGGIGGGVGSEGKPHPGSNFKTKMCERFAKGNCTFGDRCHFAHGEAELRRSGIA
Bol037967	2	|ZF1:KDKVNCPFYSQMGACRHGDRCSRIHNR|ZF2:DFREATCRQYEEENCRRGGIVTFMHVK|	MAEHLASIYGTEKDKVNCPFYSQMGACRHGDRCSRIHNRPAISPTLLLSNMYQRPDMITPDVDAQGQPLDPRKIQENFEDFFKDPFEELRKFGEIESLNICDNLADHHMIGNVYVQFKEEDQAAAALQALQGRSYLGRPIIGEFSPVTDFREATCRQYEEENCRRGGIVTFMHVKIVSREKRRKLFGRRSYRRGSRSRSISPRGKREYGRRDHDS
Bol013493	4	|ZF1:RPGERDCQFFLRTGQCGYGNTCRYNHPL|ZF2:RIGQPDCEYFLKTGACKYGSTCKYHHPK|ZF3:RQGEKSCPYYMQKGMCRFGVACKFHHPH|ZF4:SERAECRFFMNTGTCKYGDDCKYTHPR|	MSETQQVQNSTGSIRSSENIEDTFRRMKVNEENMEEQSSQYPDRPGERDCQFFLRTGQCGYGNTCRYNHPLTHLPQGVFYQRDDLPERIGQPDCEYFLKTGACKYGSTCKYHHPKDRNGAGPVLFNVLGYPMRQGEKSCPYYMQKGMCRFGVACKFHHPHPNPQPHNGSHATTYGMSSFPSVGFPYGGGLPMMSMPPPTYGVMPPPPANYGAMPTRPQVPHPQAYMPFMVPPPQGWSTYMAGSNPIYNVKTQPDSSSSASVPVAVTSHQHSVSERAECRFFMNTGTCKYGDDCKYTHPRERMLPPPPPNLLNPIVLPARPPRLKQNRK
Bol027444	3	|ZF1:FFKTKLCCNFRAGSCPYVASTCHFAHSA|ZF2:PYKGRHCKKFNSGEGCPYGESCTFLHDE|ZF3:NWKTRMCNKWEMSGYCPFGTNCRFAHGA|	MSHRRDSTTDAVHVIPTNDPPPENPFPSPVWASTEDDYSRVSAANNDETESPCKKTRGSPSSSSSSEIGKAFFKTKLCCNFRAGSCPYVASTCHFAHSAEELRRPTAGESVRPYKGRHCKKFNSGEGCPYGESCTFLHDEASRNREGFAVSLGHRGGGNVVAAASPNWKTRMCNKWEMSGYCPFGTNCRFAHGASELHRFGGGLVEEEEGKIGTSSTLDTKKTGQASLASPGVRTSNAVTQKPNGVRVVRKWKGPDRISRVYGDWIDDIE
Bol027424	3	|ZF1:FFKTKLCCNFRAGSCPYVASTCHFAHSA|ZF2:PYKGRHCKKFNSGEGCPYGESCTFLHDE|ZF3:NWKTRMCNKWEMSGYCPFGTNCRFAHGA|	MSHRRDSTTDAVHVIPTSDPPPENPFPDPVWATDDDYSRVSAANNDDTESPWKKARGSPSSSSSSEIGKAFFKTKLCCNFRAGSCPYVASTCHFAHSAEELRRPTAGESVRPYKGRHCKKFNSGEGCPYGESCTFLHDEASRNREGFAVSLGHRGGGNVVVAASPNWKTRMCNKWEMSGYCPFGTNCRFAHGASELHRFGGGLVEEEEGKIGTSSTLDTKKTGQASLASPGVRTSDAVTQKPNGVRVVRKWKGPDKISRVYGDWIDDIE
Bol029864	1	|ZF1:QPGQPVCTSYFHTGICSKGPACSSDHPT|	MDEDDKEYWEELLEFNRQPPPSGSTADDAGEGINAASFKGMDEDDKENPFSSPLVLNEHLKKTQIGDEKKLNIPAGQQQQQQHNLCEKCLTTSDDLHRLVVTANKDACKYFPLATVFRSTDNFLQLEDEEGKPWMFEFSYLKVSQIYEFTEAWSSYVKEKQLGIGDFVFIQRHRIDSSRLSIGFRRRNNSLLYENPAPLTMSIGDGGSALQSDNFQCHDPAPSTISFMDGDAPLQLTPPFQSDNFPCHDPAPAALQLDPCQDTFPCHDLAPPTISFGDGGAAPRDCIYLLPDSVTSSETLEQPRVSGYSITGVDPILVISCGYNQSSEERYFISYIFNELRLRGFAPLGYDLSRSPVNGNQDLLDKSQLGIIIFSMNYVSSSECMDGFVALMDHSKANE…
Bol024054	2	|ZF1:MTKTELCNKWQETGTCPYGDHCQFAHGI|ZF2:RYKTEVCRMVLAGDICPYGHRCHFRHSL|	MENETAPFSYSGTSAVGIANSHGEPSLLRDQLYHSNSRSVMQQRQDMVNREALCYTRLHEASLEAEVLRLENTELRSMNLHLKKELDQLIRSSIQNRFGYDRVPLRMLSNLSIGGGNNRGAEDAENQNRAVNRDDVSDESPTSVIASEDLNRSSLPKSISVRSSGYSKSSQGGGGGGGGGGGGAAAAQCGKSRGAVAKPGACGQQLSTTQRVYVRGGKKEEEEEIEVEVYNQGMTKTELCNKWQETGTCPYGDHCQFAHGIKELRPVIRHPRYKTEVCRMVLAGDICPYGHRCHFRHSLSEQEKLMAAGCKPNNKSSFKLVK
Bol010321	2	|ZF1:GSKSKPCTKFFSTSGCPFGENCHFLHFV|ZF2:NFKTKMCERFSKGSCTFGDRCHFAHGE|	MDARKRGRPEAGSFNSNGGGFKKSKQEMESGLGSKSKPCTKFFSTSGCPFGENCHFLHFVPGGYNPMAQMTNMGSPMSQVSRNMQGGGGGGGRFSGRGESGPGHVSSFGASATAKISVDASLAGAIIGKGGVCSKQICRQTGAKLSIQDHERDPNLKNIELEGTFEQINEASAMVRELIGRLNSASRRPPGGGGGGLGSEGKPHPGSNFKTKMCERFSKGSCTFGDRCHFAHGEAELRRS
Bol016731	1	|ZF1:RVSNVPCRYFPLGNCRNGTSCRFSHHG|	MSGSGRKRVSKWDAKQENIQNGNDYVEKSGSYHRDKDPEHAGFYPEGNGRNGSRRSVPDDDDDGERLKSRQHPGEAWPSRGRVSHEEGDDAMMSYYDTRKSSEQDESRQPYWDRPRTRRSGSRSNSRSMSRSRSRSRSPLQRVRRDARGSYDRHKTRDNDGRYSRAGDYDWEAKNRDTKYYNEDSREQYPLRRSDYPEDHSNSRRETSDPILRSHRDRRDVPEREHNRVSNVPCRYFPLGNCRNGTSCRFSHHGARRSLERKPQDQMFSRHDSSGTTERMRNSHRWNERSDTGKSNEGSKGDNNNNNGSWIGDMEMSPDWNYGVKTLKNPLKEEHGVVKDILAPAYEHGSAAISHSHHGFSNNNIANTAPPVQVFNQNIENHSAVPYQCTPLAVGGSQV…
Bol035445	1	|ZF1:NFKTKKCERFSKGSCTFGDRCHFAHGE|	MLVTNMTPPMPQVSRNMQGRFSGRGDSGPGHVSSFGASATAKISVDASLAGAIIGKGGVSSKQIYRQTGAKLTIQDHERDPNLKNIELEGTFEQINEASVMVRELIGRLNSAARRPPAGVVGGIGSEGKPHPGSNFKTKKCERFSKGSCTFGDRCHFAHGEAELRRSGISS
Bol024520	2	|ZF1:RSKTKPCKDFFSTNGCPLGENCRFLHYV|ZF2:SYKSELCEKFAAGECNYGDRCHFAHGV|	MDTHKRGHSDTVSSSNSNVGSKRPKQKMESISTGLRSKTKPCKDFFSTNGCPLGENCRFLHYVPGGYKAVAKMLNLEPQIAESSKKTQTSSSASVAAKIIVTAIIGKDGNRTKQLCRETGVKLPIEDHERDPNLKNVEIDGNYDQINEANGRMRELIRRFGSDPANSAPRSSYKSELCEKFAAGECNYGDRCHFAHGVAELRWSGID
Bol041786	2	|ZF1:KDRVNCPFYFKIGACRHGDRCSRLHNR|ZF2:DFREATCRQYEENNCNRGGYCNFMHVK|	MAEHLASIFGTEKDRVNCPFYFKIGACRHGDRCSRLHNRPTISPTLLLSNMYQRPDMITPGVDANGQPLDPRKIQEHFEDFFEDLFEELGKFGEIESLNICDNLADHMIGNVYVQFKEEDQAAAALQALQGRFYSGRPIIADFSPVTDFREATCRQYEENNCNRGGYCNFMHVKLVSRELRRKLFGRSRRSYRRGSGSRSRSRSRSISPRHKREYDRCDPPHREFSHRDRHGSGKRSSERSEKGHRDGSRRRHGSPPPRRGGSPGGGREGSEERRARIEQWNREREEKEEGGGA
Bol020469	2	|ZF1:PYTCVPCPEFRKGSCPKGDSCEYAHGV|ZF2:QYKTRLCKDETCCARKVCFFAHRR|	MCGSERNLCSSRTSYTEAELMRAKEEQERVDATMPLLEYAACDDLPSFKRQTEENSLDINEPGLWYCKRVGSKKMGFQERTPLMVAAMYGSIEVLTYIISIGRSDVNRVSSDEEKVTALHCAVSGCSVSIVQVIKILLDASASPNCLDANRNKPVDLLVQASRFIPNQTRKAVELLLTGIISSEEEEVMKSVVSKYPADASLPDINEGVYGTDEFRMFSFKVKPCSRAYSHDWTECPFVHPGENARRRDPRKYPYTCVPCPEFRKGSCPKGDSCEYAHGVFESWLHPAQYKTRLCKDETCCARKVCFFAHRRDELRAVNASTGSAMVSPPMSPSSPSVTLSPRNGGLWQNRVNSLTPPPLQLNGSRLKSNLSARDMDMEMELRLRRGAYDSPSSVLQLQ…
Bol027814	2	|ZF1:MTKTELCNKWQETGACPYGDHCQFAHGI|ZF2:RYKTEVCRMVLAGDICPYGHRCHFRHSL|	MENEIAPFTYSGSSAGMMNSHGESSGGVVAPSRFRDQLYHSSRSVMVNREALCYTRLHEASLEAEVLRLENAELRSLNLHLKKELDQLIRSSLRNRYDMAPPLRMLSIGGNNENQNPAGDRDRDGDVSDVSPTSVIGNEDVNRSSLPKSISVRSSGYSKASQGALHQKVYVRGGKKEEEEEEEIEVEVYNQGMTKTELCNKWQETGACPYGDHCQFAHGIKELRPVIRHPRYKTEVCRMVLAGDICPYGHRCHFRHSLSDQEKLTAAGCTPNNKSSVKVVK
Bol032446	1	|ZF1:SRGLCNRFVSSNFCPFGDSCRYLHPN|	MPSGKYYCDYCEKEFQDTQVARKRHLQSKPHLRAKALWYSSTTTSAVNNPQVSSFASRGLCNRFVSSNFCPFGDSCRYLHPNNIPGNTGYTNNSSNTQLLAGLPNQHIQGSSLNRDCFSGRAGGTGWFDLPPSLRPPPEQGYPQLPSIDWG
Bol020533	2	|ZF1:HYSCVPCPDFKRGDCRRGDMCEYAHGV|ZF2:QYRTRLCKDGTGCARRVCFFAHTP|	MMNHLRVETEDTFSSLLELAANNDVEGVRLSIDRDPSCVDEPGLWYGRQKGSKSVMVNDLRTPLMVAATYGSVDVIKAILPLTNVNRACGNDQTTALHCAASGGAVNAVQVVKLLLAAGADLNALDGDGQRAGDVIVVPPKLEGVKLMLQELLLSSSASRSSPTEFKKEYPVLDSSLPDIKNCIYATDEFRMYSFKVRPCSRAYSHDWTECPFVHPGENARRRDPRKFHYSCVPCPDFKRGDCRRGDMCEYAHGVFECWLHPAQYRTRLCKDGTGCARRVCFFAHTPDELRPLYSSTGSAVHSPRSGGDFAAGLSPMSPLSPSSSAMSWPHPNVPALHLPGSNLQSSRLRASLNARDVHQDVLSDYEQEQLLNEFSNSLSWSGRMKSLPHSNLDDLFSP…
Bol036747	1	|ZF1:RWKVAICVEYMNSRLKTCSRGSACNFIHCF|	MWRGCADRPTSNPLPPGTQAFPKYQRMLVLLNRSSLIVLHMKYLTLELSSRVHFYPDKSCTILMKNMYNGPGIAWEQEDEEGLEVCMRCHLIRTLNEEFYEDVHTEFQKYGELVNFKIACEVVNISRWKVAICVEYMNSRLKTCSRGSACNFIHCFRNPGGDYEWADNDKPPPRFWIRIIWLFR
Bol035954	1	|ZF1:KDRVNCPFYFKIGACRHGDRCSRLHNR|	MAEHLASIFGTEKDRVNCPFYFKIGACRHGDRCSRLHNRPTISPTLLLSNMYQRPDMITRCGPSGATTRPE
Bol035953	1	|ZF1:DFREATCRQYEEDNCNRGGYCNFMHAK|	MIGNVYVLFKEEDQAAAALKALQGRFYLGRPIIADFSPVTDFREATCRQYEEDNCNRGGYCNFMHAKQISRELRRKLFGRYRRSYRRGSRSRSRSRSISPRRKRERKRGERDVRDHDRHGKRSSDRSERHDRDGDGRRRHGSPKQSRSPVVREGSEERRARIEQ
Bol030955	1	|ZF1:WSSEIPCKFFAAGNCRNGHHCRFSHHR|	MSGSGRKHVSKWDSKEEDTHHHPSVDVTSGSHYRDKDPQPVLFNADSNANASRRSVNDQHSGQARTRSRASQNNDNSYYFEQDETRQQLSHRSDSRSYSRSRSRSRSPVYRPRRDHAGSYDRHKKTRTRDEFSKIGGDQSSSDYGWEDKASRKPRETRYHHSSDFREEEATMMKFARSSDYHDTDFPEEEHSRRGHLHGLSDPRLRRHRGELTGEKETQLRGGDGEGRFRWSSEIPCKFFAAGNCRNGHHCRFSHHRGADRKQPQENKNSFYRQDNNYHSGHNRWNGDERLDNGKLSKGTCETKGSGWIGDMEMSPDWNFGAHNLEKHMKEAEPGGVGVIGQSSKSRVDDQRSSGMYSYGDNKPMLEKPIVADSHQNYNNVVNTAPVQAYNQNYHDVLP…
Bol009157	1	|ZF1:GFGGVPCSYYARGFCKNGSSCRFVHSD|	MDGYEATRIVLSRIQALDPENASKIMGLLLLQDHGEKEMIRLAFGPETLVHSVIAKAKKELGLMSCSRPSWSQEELISPRNNNNNRGSSLNPASLPFYANGGRSSKNLTNEFEFEFMDDVNPRSDFLGSMHARSGSCVLDGLGYGDSDLGFGGVPCSYYARGFCKNGSSCRFVHSDGGAELVGSPSRIELLRSNSVPPRLAHHFMTRSFSPKGVNLQSSDAQRAAAALMMGDDFQKLGRWRPERIDLSAMACPASRQIYLTFPADSRFREEDVSNYFSTFGPVQDVRIPYQQKRMFGFVTFVYPETVKSILAKGNPHFVCDSRVLVKPYKEKGKVPDKYRTNQPTELELSPTGLSSSPRDAIGGRGFYNNAQDVLWESKFEEEILELQSRRLMNMQLHD…
Bol018255	1	|ZF1:RQGERICMSYRHTGLCVYETE|	MDLQREKNKNRYGMPHSVLILLPTIELAKQVFADFDAYEGFVALNSCFVYEGSQEIKLKRGVDIVVGTPGRIKDHTERHNIATRFLKQDKKTIDLGGNDKIKASNSVRAIALPCTKQSMSRLIPYTISLYSSGGRKICVTKTKDQASQFSGLLPGARALHGDIQQSQHKITLVGFRKGQTGGAGKSGVVIMLYSSRKSGLSSIEKQTGKRFEHVSAPHPNDIAKAVGMEAAEKIIQVCEYGEGDKLLRNCFLRQMVKENDGNSKTQVIGESEIESFEKDEDMVLDQKEFETLYHHEEKSAGDIIMGQSRISEDSAEKNNEDRMKIGQTCVEYENLESFLKLPLEDPCILAHKENESLRIVWRTLGLKIAATYFSSYVVNTCKVLWIVNAKVETFELGKT…
