# Supplementary material for: Systematic analysis of CCCH zinc finger family in Brassica napus showed that BnRR-TZFs are involved in stress resistance
Source: BMC Plant Biol. 2021 Nov 23;21:555. doi: 10.1186/s12870-021-03340-8 (PMC8609832; doi:10.1186/s12870-021-03340-8)
Supplement: Supplementary file 2 — Additional file 2. (XLS 4288 kb) [file 12870_2021_3340_MOESM2_ESM.xls]

## Sheet: All gene pairs of B.napus
Collinear gene pairs in B.napus
Name
BnaA01g15830D	BnaA02g09140D
BnaA01g15950D	BnaA02g09270D
BnaA01g16080D	BnaA02g09400D
BnaA01g16140D	BnaA02g09450D
BnaA01g16280D	BnaA02g09530D
BnaA01g16310D	BnaA02g09590D
BnaA01g16370D	BnaA02g09800D
BnaA01g15110D	BnaA02g08280D
BnaA01g15160D	BnaA02g08300D
BnaA01g15220D	BnaA02g08330D
BnaA01g15320D	BnaA02g08400D
BnaA01g15420D	BnaA02g08550D
BnaA01g15440D	BnaA02g08560D
BnaA01g09270D	BnaA02g24150D
BnaA01g09480D	BnaA02g24120D
BnaA01g09620D	BnaA02g24040D
BnaA01g09840D	BnaA02g24020D
BnaA01g09850D	BnaA02g24000D
BnaA01g09990D	BnaA02g23870D
BnaA01g10020D	BnaA02g23860D
BnaA01g10070D	BnaA02g23750D
BnaA01g10220D	BnaA02g23720D
BnaA01g10240D	BnaA02g23710D
BnaA01g10320D	BnaA02g23630D
BnaA01g10350D	BnaA02g23610D
BnaA01g11270D	BnaA03g44680D
BnaA01g11280D	BnaA03g44700D
BnaA01g11290D	BnaA03g44710D
BnaA01g11480D	BnaA03g44780D
BnaA01g11490D	BnaA03g44790D
BnaA01g11500D	BnaA03g44810D
BnaA01g11510D	BnaA03g44820D
BnaA01g11530D	BnaA03g44840D
BnaA01g11540D	BnaA03g44850D
BnaA01g11550D	BnaA03g44860D
BnaA01g11570D	BnaA03g44870D
BnaA01g11580D	BnaA03g44880D
BnaA01g11590D	BnaA03g44890D
BnaA01g11620D	BnaA03g44920D
BnaA01g11660D	BnaA03g44930D
BnaA01g11760D	BnaA03g44970D
BnaA01g11820D	BnaA03g45060D
BnaA01g11830D	BnaA03g45070D
BnaA01g11840D	BnaA03g45080D
BnaA01g11900D	BnaA03g45150D
BnaA01g11940D	BnaA03g45160D
BnaA01g11980D	BnaA03g45180D
BnaA01g12010D	BnaA03g45200D
BnaA01g12070D	BnaA03g45210D
BnaA01g12080D	BnaA03g45220D
BnaA01g12090D	BnaA03g45230D
BnaA01g12100D	BnaA03g45260D
BnaA01g12110D	BnaA03g45280D
BnaA01g12130D	BnaA03g45290D
BnaA01g12140D	BnaA03g45300D
BnaA01g12160D	BnaA03g45310D
BnaA01g12170D	BnaA03g45320D
BnaA01g12280D	BnaA03g45370D
BnaA01g12320D	BnaA03g45430D
BnaA01g12330D	BnaA03g45440D
BnaA01g12340D	BnaA03g45460D
BnaA01g12430D	BnaA03g45490D
BnaA01g12480D	BnaA03g45520D
BnaA01g12490D	BnaA03g45530D
BnaA01g12500D	BnaA03g45560D
BnaA01g12520D	BnaA03g45600D
BnaA01g12530D	BnaA03g45610D
BnaA01g12570D	BnaA03g45630D
BnaA01g12680D	BnaA03g45640D
BnaA01g12700D	BnaA03g45650D
BnaA01g12740D	BnaA03g45660D
BnaA01g12810D	BnaA03g45680D
BnaA01g12840D	BnaA03g45690D
BnaA01g12870D	BnaA03g45710D
BnaA01g12900D	BnaA03g45730D
BnaA01g12940D	BnaA03g45830D
BnaA01g12960D	BnaA03g45840D
BnaA01g13000D	BnaA03g45880D
BnaA01g13030D	BnaA03g45920D
BnaA01g13050D	BnaA03g45970D
BnaA01g13060D	BnaA03g45980D
BnaA01g13210D	BnaA03g46010D
BnaA01g13230D	BnaA03g46020D
BnaA01g13240D	BnaA03g46040D
BnaA01g13250D	BnaA03g46050D
BnaA01g13270D	BnaA03g46060D
BnaA01g13310D	BnaA03g46130D
BnaA01g13330D	BnaA03g46140D
BnaA01g13340D	BnaA03g46150D
BnaA01g13350D	BnaA03g46170D
BnaA01g13390D	BnaA03g46210D
BnaA01g13400D	BnaA03g46220D
BnaA01g13420D	BnaA03g46240D
BnaA01g13440D	BnaA03g46280D
BnaA01g13460D	BnaA03g46290D
BnaA01g13490D	BnaA03g46310D
BnaA01g13510D	BnaA03g46340D
BnaA01g13550D	BnaA03g46360D
BnaA01g13580D	BnaA03g46370D
BnaA01g13610D	BnaA03g46470D
BnaA01g13630D	BnaA03g46490D
BnaA01g13660D	BnaA03g46500D
BnaA01g13670D	BnaA03g46510D
BnaA01g13680D	BnaA03g46520D
BnaA01g13700D	BnaA03g46530D
BnaA01g13710D	BnaA03g46540D
BnaA01g13720D	BnaA03g46550D
BnaA01g13730D	BnaA03g46560D
BnaA01g13740D	BnaA03g46570D
BnaA01g13760D	BnaA03g46610D
BnaA01g13770D	BnaA03g46640D
BnaA01g13780D	BnaA03g46660D
BnaA01g13830D	BnaA03g46700D
BnaA01g13900D	BnaA03g46760D
BnaA01g13920D	BnaA03g46770D
BnaA01g13930D	BnaA03g46790D
BnaA01g13940D	BnaA03g46800D
BnaA01g13960D	BnaA03g46810D
BnaA01g13970D	BnaA03g46820D
BnaA01g13990D	BnaA03g46830D
BnaA01g14040D	BnaA03g46840D
BnaA01g14050D	BnaA03g46880D
BnaA01g14060D	BnaA03g46890D
BnaA01g14110D	BnaA03g46900D
BnaA01g14130D	BnaA03g46920D
BnaA01g14140D	BnaA03g46930D
BnaA01g14150D	BnaA03g46940D
BnaA01g14180D	BnaA03g46950D
BnaA01g14190D	BnaA03g46970D
BnaA01g14200D	BnaA03g46980D
BnaA01g14310D	BnaA03g47020D
BnaA01g14320D	BnaA03g47030D
BnaA01g14330D	BnaA03g47040D
BnaA01g14350D	BnaA03g47050D
BnaA01g14360D	BnaA03g47060D
BnaA01g14380D	BnaA03g47070D
BnaA01g14390D	BnaA03g47090D
BnaA01g14400D	BnaA03g47100D
BnaA01g14420D	BnaA03g47110D
BnaA01g14440D	BnaA03g47120D
BnaA01g14450D	BnaA03g47140D
BnaA01g14470D	BnaA03g47160D
BnaA01g14480D	BnaA03g47170D
BnaA01g14500D	BnaA03g47180D
BnaA01g14540D	BnaA03g47190D
BnaA01g14570D	BnaA03g47200D
BnaA01g14590D	BnaA03g47220D
BnaA01g14610D	BnaA03g47230D
BnaA01g14640D	BnaA03g47250D
BnaA01g14670D	BnaA03g47270D
BnaA01g14700D	BnaA03g47280D
BnaA01g14710D	BnaA03g47290D
BnaA01g14720D	BnaA03g47310D
BnaA01g14730D	BnaA03g47320D
BnaA01g14750D	BnaA03g47460D
BnaA01g14760D	BnaA03g47470D
BnaA01g14790D	BnaA03g47500D
BnaA01g14800D	BnaA03g47510D
BnaA01g14810D	BnaA03g47520D
BnaA01g14820D	BnaA03g47540D
BnaA01g14830D	BnaA03g47550D
BnaA01g14850D	BnaA03g47560D
BnaA01g14860D	BnaA03g47570D
BnaA01g14870D	BnaA03g47580D
BnaA01g14940D	BnaA03g47590D
BnaA01g14960D	BnaA03g47610D
BnaA01g15050D	BnaA03g47650D
BnaA01g15060D	BnaA03g47670D
BnaA01g15120D	BnaA03g47680D
BnaA01g15130D	BnaA03g47690D
BnaA01g15160D	BnaA03g47700D
BnaA01g15170D	BnaA03g47710D
BnaA01g15230D	BnaA03g47720D
BnaA01g15240D	BnaA03g47790D
BnaA01g15250D	BnaA03g47830D
BnaA01g15330D	BnaA03g47840D
BnaA01g15340D	BnaA03g47860D
BnaA01g15380D	BnaA03g47880D
BnaA01g15430D	BnaA03g47920D
BnaA01g15450D	BnaA03g47930D
BnaA01g15460D	BnaA03g47940D
BnaA01g15470D	BnaA03g47950D
BnaA01g15480D	BnaA03g47970D
BnaA01g15490D	BnaA03g47980D
BnaA01g15500D	BnaA03g47990D
BnaA01g15510D	BnaA03g48000D
BnaA01g15530D	BnaA03g48010D
BnaA01g15560D	BnaA03g48020D
BnaA01g15570D	BnaA03g48030D
BnaA01g15590D	BnaA03g48040D
BnaA01g15670D	BnaA03g48090D
BnaA01g15690D	BnaA03g48110D
BnaA01g15710D	BnaA03g48130D
BnaA01g15760D	BnaA03g48160D
BnaA01g15770D	BnaA03g48180D
BnaA01g15810D	BnaA03g48210D
BnaA01g15840D	BnaA03g48250D
BnaA01g15900D	BnaA03g48280D
BnaA01g15940D	BnaA03g48300D
BnaA01g15950D	BnaA03g48310D
BnaA01g16020D	BnaA03g48330D
BnaA01g16050D	BnaA03g48360D
BnaA01g16060D	BnaA03g48370D
BnaA01g16100D	BnaA03g48390D
BnaA01g16120D	BnaA03g48400D
BnaA01g16130D	BnaA03g48430D
BnaA01g16160D	BnaA03g48440D
BnaA01g16170D	BnaA03g48450D
BnaA01g16200D	BnaA03g48460D
BnaA01g16260D	BnaA03g48500D
BnaA01g16290D	BnaA03g48520D
BnaA01g16300D	BnaA03g48550D
BnaA01g16400D	BnaA03g48570D
BnaA01g16410D	BnaA03g48580D
BnaA01g16430D	BnaA03g48600D
BnaA01g16440D	BnaA03g48610D
BnaA01g16490D	BnaA03g48630D
BnaA01g16510D	BnaA03g48640D
BnaA01g16550D	BnaA03g48660D
BnaA01g16600D	BnaA03g48680D
BnaA01g16610D	BnaA03g48690D
BnaA01g16630D	BnaA03g48790D
BnaA01g16650D	BnaA03g48800D
BnaA01g16660D	BnaA03g48810D
BnaA01g16680D	BnaA03g48840D
BnaA01g16700D	BnaA03g48860D
BnaA01g16730D	BnaA03g48880D
BnaA01g16780D	BnaA03g48920D
BnaA01g16790D	BnaA03g48940D
BnaA01g16830D	BnaA03g48950D
BnaA01g16850D	BnaA03g48970D
BnaA01g16860D	BnaA03g48980D
BnaA01g16900D	BnaA03g49030D
BnaA01g16910D	BnaA03g49050D
BnaA01g16940D	BnaA03g49070D
BnaA01g16970D	BnaA03g49100D
BnaA01g16990D	BnaA03g49110D
BnaA01g17010D	BnaA03g49130D
BnaA01g17020D	BnaA03g49150D
BnaA01g17030D	BnaA03g49160D
BnaA01g17050D	BnaA03g49170D
BnaA01g09700D	BnaA03g43770D
BnaA01g09710D	BnaA03g43800D
BnaA01g09720D	BnaA03g43810D
BnaA01g09760D	BnaA03g43820D
BnaA01g09780D	BnaA03g43860D
BnaA01g09790D	BnaA03g43870D
BnaA01g09830D	BnaA03g43880D
BnaA01g09860D	BnaA03g43910D
BnaA01g09970D	BnaA03g43940D
BnaA01g10010D	BnaA03g44010D
BnaA01g10020D	BnaA03g44050D
BnaA01g10030D	BnaA03g44060D
BnaA01g10040D	BnaA03g44090D
BnaA01g10050D	BnaA03g44100D
BnaA01g10230D	BnaA03g44140D
BnaA01g10240D	BnaA03g44150D
BnaA01g10270D	BnaA03g44270D
BnaA01g10320D	BnaA03g44340D
BnaA01g10360D	BnaA03g44360D
BnaA01g10370D	BnaA03g44370D
BnaA01g10380D	BnaA03g44380D
BnaA01g10440D	BnaA03g44420D
BnaA01g10530D	BnaA03g44510D
BnaA01g10540D	BnaA03g44520D
BnaA01g10550D	BnaA03g44530D
BnaA01g10580D	BnaA03g44540D
BnaA01g10610D	BnaA03g44550D
BnaA01g10690D	BnaA03g44570D
BnaA01g10700D	BnaA03g44580D
BnaA01g10750D	BnaA03g44600D
BnaA01g10760D	BnaA03g44620D
BnaA01g10790D	BnaA03g44630D
BnaA01g10860D	BnaA03g44670D
BnaA01g08510D	BnaA03g43160D
BnaA01g08520D	BnaA03g43180D
BnaA01g08530D	BnaA03g43190D
BnaA01g08550D	BnaA03g43210D
BnaA01g08600D	BnaA03g43240D
BnaA01g08620D	BnaA03g43280D
BnaA01g08630D	BnaA03g43290D
BnaA01g08660D	BnaA03g43320D
BnaA01g08680D	BnaA03g43350D
BnaA01g08690D	BnaA03g43360D
BnaA01g08700D	BnaA03g43390D
BnaA01g08710D	BnaA03g43400D
BnaA01g08760D	BnaA03g43420D
BnaA01g08770D	BnaA03g43440D
BnaA01g08790D	BnaA03g43460D
BnaA01g08830D	BnaA03g43500D
BnaA01g08850D	BnaA03g43510D
BnaA01g08860D	BnaA03g43530D
BnaA01g08890D	BnaA03g43540D
BnaA01g08910D	BnaA03g43550D
BnaA01g08920D	BnaA03g43610D
BnaA01g08960D	BnaA03g43630D
BnaA01g08990D	BnaA03g43640D
BnaA01g09010D	BnaA03g43670D
BnaA01g09030D	BnaA03g43680D
BnaA01g09050D	BnaA03g43720D
BnaA01g09070D	BnaA03g43760D
BnaA01g20960D	BnaA03g40590D
BnaA01g21010D	BnaA03g40600D
BnaA01g21020D	BnaA03g40610D
BnaA01g21030D	BnaA03g40650D
BnaA01g21060D	BnaA03g40680D
BnaA01g21080D	BnaA03g40690D
BnaA01g21120D	BnaA03g40720D
BnaA01g21260D	BnaA03g40800D
BnaA01g21270D	BnaA03g40810D
BnaA01g21340D	BnaA03g40860D
BnaA01g15390D	BnaA03g10640D
BnaA01g15440D	BnaA03g10740D
BnaA01g15540D	BnaA03g10950D
BnaA01g15700D	BnaA03g11130D
BnaA01g15730D	BnaA03g11170D
BnaA01g15770D	BnaA03g11330D
BnaA01g15810D	BnaA03g11400D
BnaA01g15820D	BnaA03g11430D
BnaA01g31930D	BnaA03g30370D
BnaA01g32000D	BnaA03g30400D
BnaA01g32030D	BnaA03g30510D
BnaA01g32060D	BnaA03g30520D
BnaA01g32090D	BnaA03g30540D
BnaA01g32120D	BnaA03g30550D
BnaA01g32220D	BnaA03g30640D
BnaA01g03260D	BnaA03g52700D
BnaA01g03310D	BnaA03g52680D
BnaA01g03320D	BnaA03g52670D
BnaA01g03340D	BnaA03g52650D
BnaA01g03360D	BnaA03g52570D
BnaA01g03470D	BnaA03g52550D
BnaA01g03490D	BnaA03g52540D
BnaA01g03500D	BnaA03g52530D
BnaA01g03510D	BnaA03g52520D
BnaA01g03520D	BnaA03g52510D
BnaA01g03530D	BnaA03g52500D
BnaA01g03550D	BnaA03g52480D
BnaA01g03560D	BnaA03g52450D
BnaA01g03590D	BnaA03g52440D
BnaA01g03630D	BnaA03g52420D
BnaA01g03640D	BnaA03g52400D
BnaA01g03650D	BnaA03g52390D
BnaA01g03680D	BnaA03g52370D
BnaA01g03730D	BnaA03g52360D
BnaA01g03770D	BnaA03g52340D
BnaA01g03830D	BnaA03g52330D
BnaA01g03840D	BnaA03g52320D
BnaA01g03880D	BnaA03g52310D
BnaA01g03950D	BnaA03g52290D
BnaA01g04010D	BnaA03g52260D
BnaA01g04020D	BnaA03g52250D
BnaA01g04050D	BnaA03g52230D
BnaA01g04150D	BnaA03g52210D
BnaA01g04200D	BnaA03g52190D
BnaA01g04210D	BnaA03g52180D
BnaA01g04350D	BnaA03g52140D
BnaA01g04420D	BnaA03g52130D
BnaA01g04480D	BnaA03g52120D
BnaA01g04510D	BnaA03g52110D
BnaA01g04520D	BnaA03g52100D
BnaA01g04600D	BnaA03g52020D
BnaA01g04660D	BnaA03g52010D
BnaA01g04670D	BnaA03g51990D
BnaA01g04680D	BnaA03g51980D
BnaA01g04690D	BnaA03g51970D
BnaA01g04710D	BnaA03g51960D
BnaA01g04720D	BnaA03g51940D
BnaA01g04770D	BnaA03g51930D
BnaA01g04840D	BnaA03g51910D
BnaA01g04870D	BnaA03g51900D
BnaA01g04880D	BnaA03g51890D
BnaA01g04890D	BnaA03g51870D
BnaA01g04910D	BnaA03g51850D
BnaA01g04940D	BnaA03g51810D
BnaA01g04980D	BnaA03g51800D
BnaA01g05010D	BnaA03g51740D
BnaA01g05020D	BnaA03g51730D
BnaA01g05080D	BnaA03g51720D
BnaA01g05150D	BnaA03g51650D
BnaA01g29820D	BnaA03g32820D
BnaA01g29840D	BnaA03g32800D
BnaA01g29850D	BnaA03g32790D
BnaA01g29870D	BnaA03g32760D
BnaA01g29880D	BnaA03g32750D
BnaA01g29940D	BnaA03g32720D
BnaA01g29980D	BnaA03g32710D
BnaA01g30020D	BnaA03g32670D
BnaA01g30050D	BnaA03g32660D
BnaA01g30060D	BnaA03g32640D
BnaA01g30080D	BnaA03g32620D
BnaA01g30100D	BnaA03g32610D
BnaA01g30110D	BnaA03g32590D
BnaA01g30120D	BnaA03g32580D
BnaA01g30150D	BnaA03g32560D
BnaA01g30210D	BnaA03g32530D
BnaA01g30220D	BnaA03g32520D
BnaA01g30230D	BnaA03g32510D
BnaA01g30240D	BnaA03g32500D
BnaA01g30290D	BnaA03g32480D
BnaA01g30300D	BnaA03g32460D
BnaA01g30320D	BnaA03g32440D
BnaA01g30330D	BnaA03g32420D
BnaA01g30370D	BnaA03g32410D
BnaA01g30410D	BnaA03g32400D
BnaA01g30430D	BnaA03g32370D
BnaA01g30440D	BnaA03g32360D
BnaA01g30460D	BnaA03g32350D
BnaA01g30470D	BnaA03g32340D
BnaA01g30480D	BnaA03g32330D
BnaA01g30490D	BnaA03g32320D
BnaA01g30520D	BnaA03g32300D
BnaA01g30580D	BnaA03g32260D
BnaA01g30620D	BnaA03g32250D
BnaA01g30630D	BnaA03g32240D
BnaA01g30720D	BnaA03g32220D
BnaA01g30730D	BnaA03g32200D
BnaA01g30740D	BnaA03g32180D
BnaA01g30760D	BnaA03g32170D
BnaA01g30780D	BnaA03g32150D
BnaA01g30820D	BnaA03g32140D
BnaA01g30850D	BnaA03g32120D
BnaA01g30930D	BnaA03g32060D
BnaA01g23410D	BnaA03g37200D
BnaA01g23440D	BnaA03g37180D
BnaA01g23480D	BnaA03g37120D
BnaA01g23690D	BnaA03g37100D
BnaA01g23810D	BnaA03g37090D
BnaA01g23850D	BnaA03g37050D
BnaA01g23860D	BnaA03g37040D
BnaA01g23930D	BnaA03g37010D
BnaA01g24070D	BnaA03g37000D
BnaA01g24190D	BnaA03g36940D
BnaA01g24280D	BnaA03g36910D
BnaA01g24290D	BnaA03g36900D
BnaA01g24300D	BnaA03g36890D
BnaA01g24320D	BnaA03g36870D
BnaA01g24420D	BnaA03g36850D
BnaA01g24430D	BnaA03g36830D
BnaA01g24440D	BnaA03g36810D
BnaA01g24460D	BnaA03g36800D
BnaA01g24520D	BnaA03g36790D
BnaA01g24540D	BnaA03g36730D
BnaA01g24590D	BnaA03g36710D
BnaA01g24630D	BnaA03g36700D
BnaA01g24650D	BnaA03g36670D
BnaA01g24740D	BnaA03g36620D
BnaA01g24770D	BnaA03g36570D
BnaA01g24800D	BnaA03g36560D
BnaA01g24830D	BnaA03g36550D
BnaA01g24850D	BnaA03g36520D
BnaA01g24920D	BnaA03g36400D
BnaA01g24930D	BnaA03g36390D
BnaA01g24940D	BnaA03g36380D
BnaA01g25120D	BnaA03g36290D
BnaA01g25200D	BnaA03g36170D
BnaA01g25260D	BnaA03g36110D
BnaA01g25280D	BnaA03g36100D
BnaA01g25310D	BnaA03g36090D
BnaA01g25340D	BnaA03g36040D
BnaA01g25350D	BnaA03g36030D
BnaA01g25380D	BnaA03g36020D
BnaA01g25400D	BnaA03g36010D
BnaA01g25490D	BnaA03g35990D
BnaA01g25500D	BnaA03g35980D
BnaA01g25540D	BnaA03g35920D
BnaA01g06340D	BnaA03g50540D
BnaA01g06350D	BnaA03g50530D
BnaA01g06360D	BnaA03g50520D
BnaA01g06450D	BnaA03g50500D
BnaA01g06460D	BnaA03g50480D
BnaA01g06480D	BnaA03g50460D
BnaA01g06500D	BnaA03g50450D
BnaA01g06520D	BnaA03g50370D
BnaA01g06530D	BnaA03g50330D
BnaA01g06540D	BnaA03g50240D
BnaA01g06570D	BnaA03g50210D
BnaA01g06600D	BnaA03g50180D
BnaA01g06610D	BnaA03g50170D
BnaA01g06630D	BnaA03g50130D
BnaA01g06680D	BnaA03g50100D
BnaA01g06710D	BnaA03g50090D
BnaA01g06740D	BnaA03g50060D
BnaA01g06760D	BnaA03g50040D
BnaA01g06790D	BnaA03g50030D
BnaA01g06890D	BnaA03g50000D
BnaA01g06910D	BnaA03g49980D
BnaA01g06940D	BnaA03g49910D
BnaA01g07020D	BnaA03g49880D
BnaA01g07090D	BnaA03g49870D
BnaA01g07100D	BnaA03g49860D
BnaA01g07110D	BnaA03g49820D
BnaA01g07130D	BnaA03g49810D
BnaA01g07190D	BnaA03g49750D
BnaA01g07200D	BnaA03g49650D
BnaA01g07220D	BnaA03g49640D
BnaA01g07270D	BnaA03g49630D
BnaA01g07280D	BnaA03g49620D
BnaA01g07340D	BnaA03g49570D
BnaA01g07360D	BnaA03g49560D
BnaA01g07450D	BnaA03g49550D
BnaA01g07490D	BnaA03g49530D
BnaA01g07530D	BnaA03g49520D
BnaA01g07600D	BnaA03g49460D
BnaA01g07620D	BnaA03g49440D
BnaA01g07640D	BnaA03g49380D
BnaA01g07670D	BnaA03g49360D
BnaA01g01870D	BnaA03g53440D
BnaA01g01890D	BnaA03g53430D
BnaA01g01910D	BnaA03g53400D
BnaA01g01930D	BnaA03g53390D
BnaA01g01940D	BnaA03g53370D
BnaA01g01950D	BnaA03g53360D
BnaA01g01960D	BnaA03g53320D
BnaA01g01970D	BnaA03g53310D
BnaA01g01980D	BnaA03g53290D
BnaA01g02070D	BnaA03g53270D
BnaA01g02090D	BnaA03g53230D
BnaA01g02140D	BnaA03g53220D
BnaA01g02150D	BnaA03g53210D
BnaA01g02230D	BnaA03g53130D
BnaA01g02240D	BnaA03g53110D
BnaA01g02250D	BnaA03g53090D
BnaA01g02360D	BnaA03g53070D
BnaA01g02390D	BnaA03g53060D
BnaA01g02440D	BnaA03g53020D
BnaA01g02450D	BnaA03g53010D
BnaA01g02470D	BnaA03g53000D
BnaA01g02480D	BnaA03g52990D
BnaA01g02490D	BnaA03g52970D
BnaA01g02510D	BnaA03g52960D
BnaA01g02520D	BnaA03g52950D
BnaA01g02550D	BnaA03g52930D
BnaA01g02580D	BnaA03g52910D
BnaA01g02590D	BnaA03g52900D
BnaA01g02600D	BnaA03g52880D
BnaA01g02640D	BnaA03g52870D
BnaA01g02650D	BnaA03g52860D
BnaA01g02710D	BnaA03g52840D
BnaA01g02720D	BnaA03g52830D
BnaA01g02740D	BnaA03g52790D
BnaA01g02760D	BnaA03g52780D
BnaA01g02810D	BnaA03g52760D
BnaA01g28050D	BnaA03g34190D
BnaA01g28120D	BnaA03g34110D
BnaA01g28130D	BnaA03g34100D
BnaA01g28310D	BnaA03g34000D
BnaA01g28330D	BnaA03g33990D
BnaA01g28350D	BnaA03g33970D
BnaA01g28400D	BnaA03g33960D
BnaA01g28410D	BnaA03g33950D
BnaA01g28430D	BnaA03g33940D
BnaA01g28670D	BnaA03g33930D
BnaA01g28710D	BnaA03g33910D
BnaA01g28870D	BnaA03g33870D
BnaA01g28970D	BnaA03g33790D
BnaA01g28980D	BnaA03g33780D
BnaA01g28990D	BnaA03g33770D
BnaA01g29020D	BnaA03g33700D
BnaA01g29040D	BnaA03g33690D
BnaA01g29050D	BnaA03g33680D
BnaA01g29060D	BnaA03g33670D
BnaA01g29080D	BnaA03g33630D
BnaA01g29120D	BnaA03g33600D
BnaA01g29130D	BnaA03g33580D
BnaA01g29140D	BnaA03g33550D
BnaA01g29280D	BnaA03g33490D
BnaA01g29350D	BnaA03g33450D
BnaA01g29380D	BnaA03g33420D
BnaA01g29390D	BnaA03g33390D
BnaA01g29410D	BnaA03g33370D
BnaA01g29490D	BnaA03g33290D
BnaA01g29520D	BnaA03g33270D
BnaA01g29530D	BnaA03g33260D
BnaA01g29560D	BnaA03g33220D
BnaA01g29660D	BnaA03g33190D
BnaA01g29770D	BnaA03g33160D
BnaA01g29780D	BnaA03g33150D
BnaA01g25640D	BnaA03g35630D
BnaA01g25680D	BnaA03g35570D
BnaA01g25700D	BnaA03g35550D
BnaA01g25720D	BnaA03g35540D
BnaA01g25860D	BnaA03g35420D
BnaA01g25900D	BnaA03g35410D
BnaA01g25950D	BnaA03g35380D
BnaA01g26000D	BnaA03g35350D
BnaA01g26010D	BnaA03g35320D
BnaA01g26030D	BnaA03g35310D
BnaA01g26190D	BnaA03g35240D
BnaA01g26200D	BnaA03g35190D
BnaA01g26210D	BnaA03g35170D
BnaA01g26220D	BnaA03g35150D
BnaA01g26230D	BnaA03g35140D
BnaA01g26240D	BnaA03g35130D
BnaA01g26250D	BnaA03g35110D
BnaA01g26270D	BnaA03g35100D
BnaA01g26300D	BnaA03g35060D
BnaA01g26330D	BnaA03g35020D
BnaA01g26340D	BnaA03g35010D
BnaA01g26480D	BnaA03g34960D
BnaA01g26500D	BnaA03g34950D
BnaA01g26520D	BnaA03g34940D
BnaA01g26550D	BnaA03g34920D
BnaA01g26560D	BnaA03g34910D
BnaA01g26580D	BnaA03g34900D
BnaA01g26650D	BnaA03g34850D
BnaA01g26660D	BnaA03g34840D
BnaA01g26700D	BnaA03g34820D
BnaA01g26720D	BnaA03g34790D
BnaA01g00210D	BnaA03g54330D
BnaA01g00300D	BnaA03g54290D
BnaA01g00310D	BnaA03g54260D
BnaA01g00320D	BnaA03g54210D
BnaA01g00340D	BnaA03g54190D
BnaA01g00360D	BnaA03g54130D
BnaA01g00370D	BnaA03g54100D
BnaA01g00400D	BnaA03g54090D
BnaA01g00410D	BnaA03g54060D
BnaA01g00420D	BnaA03g54050D
BnaA01g00440D	BnaA03g53970D
BnaA01g00450D	BnaA03g53960D
BnaA01g00460D	BnaA03g53950D
BnaA01g00590D	BnaA03g53940D
BnaA01g00610D	BnaA03g53900D
BnaA01g00640D	BnaA03g53880D
BnaA01g00670D	BnaA03g53870D
BnaA01g00710D	BnaA03g53850D
BnaA01g00720D	BnaA03g53840D
BnaA01g00750D	BnaA03g53770D
BnaA01g00760D	BnaA03g53760D
BnaA01g00810D	BnaA03g53730D
BnaA01g00820D	BnaA03g53720D
BnaA01g00900D	BnaA03g53700D
BnaA01g00910D	BnaA03g53690D
BnaA01g00920D	BnaA03g53680D
BnaA01g01120D	BnaA03g53550D
BnaA01g01140D	BnaA03g53530D
BnaA01g01150D	BnaA03g53520D
BnaA01g01160D	BnaA03g53510D
BnaA01g01200D	BnaA03g53500D
BnaA01g32340D	BnaA03g29990D
BnaA01g32370D	BnaA03g29950D
BnaA01g32390D	BnaA03g29940D
BnaA01g32410D	BnaA03g29930D
BnaA01g32440D	BnaA03g29890D
BnaA01g32450D	BnaA03g29840D
BnaA01g32470D	BnaA03g29830D
BnaA01g32480D	BnaA03g29820D
BnaA01g32490D	BnaA03g29810D
BnaA01g32510D	BnaA03g29780D
BnaA01g32540D	BnaA03g29720D
BnaA01g32550D	BnaA03g29710D
BnaA01g32560D	BnaA03g29700D
BnaA01g32580D	BnaA03g29690D
BnaA01g32600D	BnaA03g29680D
BnaA01g32610D	BnaA03g29660D
BnaA01g32620D	BnaA03g29650D
BnaA01g32630D	BnaA03g29610D
BnaA01g32660D	BnaA03g29570D
BnaA01g32670D	BnaA03g29560D
BnaA01g32750D	BnaA03g29500D
BnaA01g32800D	BnaA03g29470D
BnaA01g32810D	BnaA03g29450D
BnaA01g17120D	BnaA03g42770D
BnaA01g17180D	BnaA03g42710D
BnaA01g17220D	BnaA03g42660D
BnaA01g17230D	BnaA03g42650D
BnaA01g17300D	BnaA03g42640D
BnaA01g17350D	BnaA03g42600D
BnaA01g17360D	BnaA03g42590D
BnaA01g17400D	BnaA03g42570D
BnaA01g17420D	BnaA03g42560D
BnaA01g17430D	BnaA03g42540D
BnaA01g17440D	BnaA03g42530D
BnaA01g17460D	BnaA03g42520D
BnaA01g17570D	BnaA03g42440D
BnaA01g17580D	BnaA03g42430D
BnaA01g17610D	BnaA03g42420D
BnaA01g17620D	BnaA03g42410D
BnaA01g17630D	BnaA03g42400D
BnaA01g17660D	BnaA03g42390D
BnaA01g17670D	BnaA03g42380D
BnaA01g17690D	BnaA03g42370D
BnaA01g17750D	BnaA03g42350D
BnaA01g02830D	BnaA03g51040D
BnaA01g02870D	BnaA03g51030D
BnaA01g02890D	BnaA03g51010D
BnaA01g02900D	BnaA03g51000D
BnaA01g02930D	BnaA03g50990D
BnaA01g02950D	BnaA03g50930D
BnaA01g02960D	BnaA03g50920D
BnaA01g02970D	BnaA03g50910D
BnaA01g02980D	BnaA03g50900D
BnaA01g03040D	BnaA03g50880D
BnaA01g03060D	BnaA03g50870D
BnaA01g03080D	BnaA03g50790D
BnaA01g03130D	BnaA03g50750D
BnaA01g03150D	BnaA03g50690D
BnaA01g03160D	BnaA03g50680D
BnaA01g03190D	BnaA03g50650D
BnaA01g03210D	BnaA03g50640D
BnaA01g03240D	BnaA03g50620D
BnaA01g03260D	BnaA03g50570D
BnaA01g05800D	BnaA03g51500D
BnaA01g05860D	BnaA03g51440D
BnaA01g05920D	BnaA03g51420D
BnaA01g05940D	BnaA03g51410D
BnaA01g05950D	BnaA03g51390D
BnaA01g05990D	BnaA03g51370D
BnaA01g06010D	BnaA03g51360D
BnaA01g06020D	BnaA03g51320D
BnaA01g06030D	BnaA03g51300D
BnaA01g06100D	BnaA03g51250D
BnaA01g06110D	BnaA03g51240D
BnaA01g06130D	BnaA03g51230D
BnaA01g06180D	BnaA03g51180D
BnaA01g06210D	BnaA03g51130D
BnaA01g06270D	BnaA03g51100D
BnaA01g06280D	BnaA03g51080D
BnaA01g06300D	BnaA03g51070D
BnaA01g06330D	BnaA03g51050D
BnaA01g19170D	BnaA03g41710D
BnaA01g19300D	BnaA03g41480D
BnaA01g19330D	BnaA03g41410D
BnaA01g19340D	BnaA03g41400D
BnaA01g19350D	BnaA03g41390D
BnaA01g19360D	BnaA03g41380D
BnaA01g19380D	BnaA03g41360D
BnaA01g19390D	BnaA03g41350D
BnaA01g19410D	BnaA03g41340D
BnaA01g19480D	BnaA03g41320D
BnaA01g19520D	BnaA03g41280D
BnaA01g19540D	BnaA03g41270D
BnaA01g19590D	BnaA03g41220D
BnaA01g19600D	BnaA03g41190D
BnaA01g19640D	BnaA03g41140D
BnaA01g19650D	BnaA03g41130D
BnaA01g19710D	BnaA03g41090D
BnaA01g32860D	BnaA03g28050D
BnaA01g32890D	BnaA03g27990D
BnaA01g32900D	BnaA03g27980D
BnaA01g32930D	BnaA03g27910D
BnaA01g32940D	BnaA03g27890D
BnaA01g33000D	BnaA03g27870D
BnaA01g33020D	BnaA03g27840D
BnaA01g33100D	BnaA03g27820D
BnaA01g33130D	BnaA03g27800D
BnaA01g33140D	BnaA03g27790D
BnaA01g33170D	BnaA03g27780D
BnaA01g33190D	BnaA03g27770D
BnaA01g33230D	BnaA03g27710D
BnaA01g33240D	BnaA03g27670D
BnaA01g33270D	BnaA03g27650D
BnaA01g33280D	BnaA03g27640D
BnaA01g30860D	BnaA03g31690D
BnaA01g31100D	BnaA03g31640D
BnaA01g31130D	BnaA03g31610D
BnaA01g31150D	BnaA03g31600D
BnaA01g31170D	BnaA03g31580D
BnaA01g31220D	BnaA03g31540D
BnaA01g31290D	BnaA03g31510D
BnaA01g31380D	BnaA03g31480D
BnaA01g31440D	BnaA03g31430D
BnaA01g31470D	BnaA03g31380D
BnaA01g31490D	BnaA03g31370D
BnaA01g31570D	BnaA03g31290D
BnaA01g31620D	BnaA03g31280D
BnaA01g31670D	BnaA03g31270D
BnaA01g31810D	BnaA03g31170D
BnaA01g17780D	BnaA03g43010D
BnaA01g17800D	BnaA03g43000D
BnaA01g17870D	BnaA03g42980D
BnaA01g17880D	BnaA03g42970D
BnaA01g17900D	BnaA03g42960D
BnaA01g17940D	BnaA03g42940D
BnaA01g17980D	BnaA03g42900D
BnaA01g17990D	BnaA03g42890D
BnaA01g18000D	BnaA03g42880D
BnaA01g18050D	BnaA03g42870D
BnaA01g18100D	BnaA03g42860D
BnaA01g18150D	BnaA03g42850D
BnaA01g18170D	BnaA03g42840D
BnaA01g27230D	BnaA03g34480D
BnaA01g27340D	BnaA03g34450D
BnaA01g27350D	BnaA03g34440D
BnaA01g27360D	BnaA03g34430D
BnaA01g27440D	BnaA03g34410D
BnaA01g27460D	BnaA03g34380D
BnaA01g27530D	BnaA03g34330D
BnaA01g27570D	BnaA03g34290D
BnaA01g27620D	BnaA03g34270D
BnaA01g27670D	BnaA03g34260D
BnaA01g27710D	BnaA03g34250D
BnaA01g27730D	BnaA03g34230D
BnaA01g27770D	BnaA03g34220D
BnaA01g11660D	BnaA03g25580D
BnaA01g11750D	BnaA03g25560D
BnaA01g11880D	BnaA03g25430D
BnaA01g11920D	BnaA03g25360D
BnaA01g11950D	BnaA03g25340D
BnaA01g12060D	BnaA03g25300D
BnaA01g12070D	BnaA03g25290D
BnaA01g12190D	BnaA03g25240D
BnaA01g12230D	BnaA03g25170D
BnaA01g12280D	BnaA03g25120D
BnaA01g12320D	BnaA03g25110D
BnaA01g12560D	BnaA03g24910D
BnaA01g14320D	BnaA03g13570D
BnaA01g14330D	BnaA03g13540D
BnaA01g14370D	BnaA03g13520D
BnaA01g14430D	BnaA03g13360D
BnaA01g14440D	BnaA03g13340D
BnaA01g14450D	BnaA03g13310D
BnaA01g14560D	BnaA03g13170D
BnaA01g14710D	BnaA03g13050D
BnaA01g14740D	BnaA03g12910D
BnaA01g14750D	BnaA03g12870D
BnaA01g14800D	BnaA03g12690D
BnaA01g14960D	BnaA03g12560D
BnaA01g18220D	BnaA03g42320D
BnaA01g18340D	BnaA03g42150D
BnaA01g18390D	BnaA03g42130D
BnaA01g18400D	BnaA03g41970D
BnaA01g18440D	BnaA03g41960D
BnaA01g18460D	BnaA03g41950D
BnaA01g18540D	BnaA03g41940D
BnaA01g18620D	BnaA03g41890D
BnaA01g18630D	BnaA03g41880D
BnaA01g18640D	BnaA03g41860D
BnaA01g33400D	BnaA03g28820D
BnaA01g33430D	BnaA03g28750D
BnaA01g33490D	BnaA03g28680D
BnaA01g33520D	BnaA03g28620D
BnaA01g33570D	BnaA03g28610D
BnaA01g33610D	BnaA03g28520D
BnaA01g33840D	BnaA03g28450D
BnaA01g33890D	BnaA03g28430D
BnaA01g33900D	BnaA03g28410D
BnaA01g27800D	BnaA03g34770D
BnaA01g27840D	BnaA03g34710D
BnaA01g27850D	BnaA03g34680D
BnaA01g27900D	BnaA03g34650D
BnaA01g27940D	BnaA03g34610D
BnaA01g27950D	BnaA03g34600D
BnaA01g27970D	BnaA03g34590D
BnaA01g27980D	BnaA03g34570D
BnaA01g02220D	BnaA03g39270D
BnaA01g02240D	BnaA03g39240D
BnaA01g02250D	BnaA03g39200D
BnaA01g02270D	BnaA03g39170D
BnaA01g02420D	BnaA03g39160D
BnaA01g02590D	BnaA03g39030D
BnaA01g02700D	BnaA03g38870D
BnaA01g02850D	BnaA03g38760D
BnaA01g31480D	BnaA03g01590D
BnaA01g31490D	BnaA03g01580D
BnaA01g31510D	BnaA03g01510D
BnaA01g31650D	BnaA03g01250D
BnaA01g31700D	BnaA03g01240D
BnaA01g31720D	BnaA03g01220D
BnaA01g31730D	BnaA03g01210D
BnaA01g08370D	BnaA03g49310D
BnaA01g08420D	BnaA03g49300D
BnaA01g08430D	BnaA03g49290D
BnaA01g08440D	BnaA03g49280D
BnaA01g08450D	BnaA03g49260D
BnaA01g08470D	BnaA03g49250D
BnaA01g09090D	BnaA03g58230D
BnaA01g09100D	BnaA03g58240D
BnaA01g09120D	BnaA03g58250D
BnaA01g09160D	BnaA03g58260D
BnaA01g09180D	BnaA03g58270D
BnaA01g09190D	BnaA03g58280D
BnaA01g09200D	BnaA03g58290D
BnaA01g09220D	BnaA03g58310D
BnaA01g09270D	BnaA03g58320D
BnaA01g09330D	BnaA03g58330D
BnaA01g09340D	BnaA03g58350D
BnaA01g09530D	BnaA03g58360D
BnaA01g09540D	BnaA03g58370D
BnaA01g09580D	BnaA03g58380D
BnaA01g09620D	BnaA03g58410D
BnaA01g09660D	BnaA03g58430D
BnaA01g09770D	BnaA03g58500D
BnaA01g22600D	BnaA03g60150D
BnaA01g22680D	BnaA03g60240D
BnaA01g22720D	BnaA03g60290D
BnaA01g22730D	BnaA03g60330D
BnaA01g22750D	BnaA03g60570D
BnaA01g22760D	BnaA03g60610D
BnaA01g22800D	BnaA03g60660D
BnaA01g10920D	BnaA03g58580D
BnaA01g10930D	BnaA03g58570D
BnaA01g10940D	BnaA03g58560D
BnaA01g11000D	BnaA03g58550D
BnaA01g11020D	BnaA03g58540D
BnaA01g11060D	BnaA03g58520D
BnaA01g11070D	BnaA03g58510D
BnaA01g11100D	BnaA03g58500D
BnaA01g11140D	BnaA03g58480D
BnaA01g07960D	BnaA03g59120D
BnaA01g07980D	BnaA03g59090D
BnaA01g08010D	BnaA03g59080D
BnaA01g08020D	BnaA03g59070D
BnaA01g08040D	BnaA03g59060D
BnaA01g08050D	BnaA03g59050D
BnaA01g08060D	BnaA03g59040D
BnaA01g08160D	BnaA03g59000D
BnaA01g08260D	BnaA03g58900D
BnaA01g00670D	BnaA04g13540D
BnaA01g00680D	BnaA04g13550D
BnaA01g00710D	BnaA04g13590D
BnaA01g00870D	BnaA04g13680D
BnaA01g00880D	BnaA04g13690D
BnaA01g00910D	BnaA04g13800D
BnaA01g00050D	BnaA04g12890D
BnaA01g00070D	BnaA04g12920D
BnaA01g00160D	BnaA04g13050D
BnaA01g00220D	BnaA04g13140D
BnaA01g00270D	BnaA04g13310D
BnaA01g00280D	BnaA04g13320D
BnaA01g05820D	BnaA04g14430D
BnaA01g05920D	BnaA04g14370D
BnaA01g05940D	BnaA04g14360D
BnaA01g06120D	BnaA04g14250D
BnaA01g06140D	BnaA04g14230D
BnaA01g06170D	BnaA04g14210D
BnaA01g06220D	BnaA04g14130D
BnaA01g04570D	BnaA04g14960D
BnaA01g04700D	BnaA04g14860D
BnaA01g04880D	BnaA04g14800D
BnaA01g04900D	BnaA04g14780D
BnaA01g04930D	BnaA04g14770D
BnaA01g05100D	BnaA04g14630D
BnaA01g28050D	BnaA05g23330D
BnaA01g28080D	BnaA05g23340D
BnaA01g28090D	BnaA05g23360D
BnaA01g28100D	BnaA05g23370D
BnaA01g28110D	BnaA05g23450D
BnaA01g28120D	BnaA05g23460D
BnaA01g28140D	BnaA05g23490D
BnaA01g28150D	BnaA05g23510D
BnaA01g28170D	BnaA05g23520D
BnaA01g28190D	BnaA05g23530D
BnaA01g28200D	BnaA05g23550D
BnaA01g28210D	BnaA05g23560D
BnaA01g28230D	BnaA05g23590D
BnaA01g28250D	BnaA05g23610D
BnaA01g28280D	BnaA05g23620D
BnaA01g28300D	BnaA05g23630D
BnaA01g28310D	BnaA05g23640D
BnaA01g28340D	BnaA05g23650D
BnaA01g28430D	BnaA05g23690D
BnaA01g28490D	BnaA05g23720D
BnaA01g28520D	BnaA05g23730D
BnaA01g28530D	BnaA05g23740D
BnaA01g28550D	BnaA05g23810D
BnaA01g28570D	BnaA05g23840D
BnaA01g28580D	BnaA05g23850D
BnaA01g28600D	BnaA05g23860D
BnaA01g28610D	BnaA05g23870D
BnaA01g28620D	BnaA05g23880D
BnaA01g28640D	BnaA05g23960D
BnaA01g28660D	BnaA05g23970D
BnaA01g28690D	BnaA05g24010D
BnaA01g28700D	BnaA05g24020D
BnaA01g28710D	BnaA05g24040D
BnaA01g28850D	BnaA05g24190D
BnaA01g28970D	BnaA05g24390D
BnaA01g28980D	BnaA05g24420D
BnaA01g29000D	BnaA05g24460D
BnaA01g29050D	BnaA05g24520D
BnaA01g29060D	BnaA05g24530D
BnaA01g29070D	BnaA05g24600D
BnaA01g29130D	BnaA05g24710D
BnaA01g29140D	BnaA05g24730D
BnaA01g29180D	BnaA05g24780D
BnaA01g29190D	BnaA05g24790D
BnaA01g29210D	BnaA05g24810D
BnaA01g29230D	BnaA05g24830D
BnaA01g29240D	BnaA05g24860D
BnaA01g29260D	BnaA05g24870D
BnaA01g29280D	BnaA05g24910D
BnaA01g29290D	BnaA05g24940D
BnaA01g29300D	BnaA05g24970D
BnaA01g29350D	BnaA05g24980D
BnaA01g29380D	BnaA05g25010D
BnaA01g29390D	BnaA05g25030D
BnaA01g29400D	BnaA05g25040D
BnaA01g29410D	BnaA05g25050D
BnaA01g29420D	BnaA05g25060D
BnaA01g29430D	BnaA05g25070D
BnaA01g29460D	BnaA05g25120D
BnaA01g29490D	BnaA05g25200D
BnaA01g29500D	BnaA05g25230D
BnaA01g29510D	BnaA05g25260D
BnaA01g29520D	BnaA05g25270D
BnaA01g29560D	BnaA05g25330D
BnaA01g29590D	BnaA05g25340D
BnaA01g29600D	BnaA05g25370D
BnaA01g29630D	BnaA05g25390D
BnaA01g29680D	BnaA05g25430D
BnaA01g29690D	BnaA05g25440D
BnaA01g29700D	BnaA05g25450D
BnaA01g29750D	BnaA05g25480D
BnaA01g29760D	BnaA05g25490D
BnaA01g29770D	BnaA05g25510D
BnaA01g29780D	BnaA05g25520D
BnaA01g29790D	BnaA05g25530D
BnaA01g29810D	BnaA05g25560D
BnaA01g26010D	BnaA05g20480D
BnaA01g26050D	BnaA05g20530D
BnaA01g26070D	BnaA05g20550D
BnaA01g26090D	BnaA05g20560D
BnaA01g26110D	BnaA05g20570D
BnaA01g26130D	BnaA05g20640D
BnaA01g26140D	BnaA05g20650D
BnaA01g26160D	BnaA05g20660D
BnaA01g26180D	BnaA05g20790D
BnaA01g26200D	BnaA05g20870D
BnaA01g26250D	BnaA05g21030D
BnaA01g26270D	BnaA05g21040D
BnaA01g26300D	BnaA05g21090D
BnaA01g26330D	BnaA05g21140D
BnaA01g26340D	BnaA05g21180D
BnaA01g26470D	BnaA05g21300D
BnaA01g26480D	BnaA05g21310D
BnaA01g26490D	BnaA05g21330D
BnaA01g26500D	BnaA05g21350D
BnaA01g26510D	BnaA05g21370D
BnaA01g26520D	BnaA05g21380D
BnaA01g26540D	BnaA05g21390D
BnaA01g26560D	BnaA05g21410D
BnaA01g26580D	BnaA05g21430D
BnaA01g26600D	BnaA05g21500D
BnaA01g26610D	BnaA05g21510D
BnaA01g26640D	BnaA05g21520D
BnaA01g26650D	BnaA05g21560D
BnaA01g26660D	BnaA05g21570D
BnaA01g26670D	BnaA05g21580D
BnaA01g26680D	BnaA05g21590D
BnaA01g26690D	BnaA05g21600D
BnaA01g26720D	BnaA05g21670D
BnaA01g26730D	BnaA05g21680D
BnaA01g26750D	BnaA05g21720D
BnaA01g26770D	BnaA05g21740D
BnaA01g26780D	BnaA05g21750D
BnaA01g26810D	BnaA05g21800D
BnaA01g26820D	BnaA05g21810D
BnaA01g26840D	BnaA05g21930D
BnaA01g26860D	BnaA05g21950D
BnaA01g26930D	BnaA05g21960D
BnaA01g26950D	BnaA05g21980D
BnaA01g26980D	BnaA05g22070D
BnaA01g26990D	BnaA05g22140D
BnaA01g27100D	BnaA05g22200D
BnaA01g27130D	BnaA05g22280D
BnaA01g27140D	BnaA05g22290D
BnaA01g27150D	BnaA05g22320D
BnaA01g27170D	BnaA05g22360D
BnaA01g29820D	BnaA05g25880D
BnaA01g29830D	BnaA05g25890D
BnaA01g29840D	BnaA05g25900D
BnaA01g29870D	BnaA05g26020D
BnaA01g29880D	BnaA05g26030D
BnaA01g29940D	BnaA05g26100D
BnaA01g29960D	BnaA05g26120D
BnaA01g30000D	BnaA05g26130D
BnaA01g30020D	BnaA05g26150D
BnaA01g30040D	BnaA05g26160D
BnaA01g30070D	BnaA05g26190D
BnaA01g30090D	BnaA05g26200D
BnaA01g30120D	BnaA05g26210D
BnaA01g30150D	BnaA05g26230D
BnaA01g30190D	BnaA05g26270D
BnaA01g30220D	BnaA05g26290D
BnaA01g30240D	BnaA05g26310D
BnaA01g30250D	BnaA05g26320D
BnaA01g30280D	BnaA05g26330D
BnaA01g30290D	BnaA05g26360D
BnaA01g30310D	BnaA05g26370D
BnaA01g30330D	BnaA05g26410D
BnaA01g30340D	BnaA05g26440D
BnaA01g30350D	BnaA05g26450D
BnaA01g30360D	BnaA05g26470D
BnaA01g30380D	BnaA05g26500D
BnaA01g30410D	BnaA05g26520D
BnaA01g30420D	BnaA05g26530D
BnaA01g30440D	BnaA05g26550D
BnaA01g30450D	BnaA05g26560D
BnaA01g30470D	BnaA05g26570D
BnaA01g30510D	BnaA05g26590D
BnaA01g30540D	BnaA05g26640D
BnaA01g30570D	BnaA05g26650D
BnaA01g30580D	BnaA05g26680D
BnaA01g30630D	BnaA05g26690D
BnaA01g30640D	BnaA05g26710D
BnaA01g30650D	BnaA05g26720D
BnaA01g30730D	BnaA05g26760D
BnaA01g30740D	BnaA05g26780D
BnaA01g30760D	BnaA05g26790D
BnaA01g30800D	BnaA05g26810D
BnaA01g30810D	BnaA05g26820D
BnaA01g30820D	BnaA05g26830D
BnaA01g30830D	BnaA05g26870D
BnaA01g31090D	BnaA05g27130D
BnaA01g30860D	BnaA05g27670D
BnaA01g31060D	BnaA05g27720D
BnaA01g31080D	BnaA05g27740D
BnaA01g31100D	BnaA05g27770D
BnaA01g31110D	BnaA05g27780D
BnaA01g31120D	BnaA05g27790D
BnaA01g31130D	BnaA05g27800D
BnaA01g31140D	BnaA05g27810D
BnaA01g31290D	BnaA05g27930D
BnaA01g31300D	BnaA05g27940D
BnaA01g31330D	BnaA05g27990D
BnaA01g31350D	BnaA05g28000D
BnaA01g31360D	BnaA05g28010D
BnaA01g31390D	BnaA05g28050D
BnaA01g31400D	BnaA05g28070D
BnaA01g31430D	BnaA05g28130D
BnaA01g31440D	BnaA05g28140D
BnaA01g31600D	BnaA05g28300D
BnaA01g31610D	BnaA05g28310D
BnaA01g31620D	BnaA05g28330D
BnaA01g31630D	BnaA05g28340D
BnaA01g31640D	BnaA05g28350D
BnaA01g31660D	BnaA05g28370D
BnaA01g31690D	BnaA05g28380D
BnaA01g31810D	BnaA05g28440D
BnaA01g31820D	BnaA05g28450D
BnaA01g31840D	BnaA05g28460D
BnaA01g31880D	BnaA05g28520D
BnaA01g31890D	BnaA05g28530D
BnaA01g31920D	BnaA05g28550D
BnaA01g32030D	BnaA05g28710D
BnaA01g32040D	BnaA05g28720D
BnaA01g32060D	BnaA05g28750D
BnaA01g32070D	BnaA05g28770D
BnaA01g32080D	BnaA05g28800D
BnaA01g32090D	BnaA05g28810D
BnaA01g32180D	BnaA05g28850D
BnaA01g32200D	BnaA05g28870D
BnaA01g32210D	BnaA05g28920D
BnaA01g32220D	BnaA05g28940D
BnaA01g32340D	BnaA05g30230D
BnaA01g32350D	BnaA05g30260D
BnaA01g32360D	BnaA05g30290D
BnaA01g32370D	BnaA05g30300D
BnaA01g32390D	BnaA05g30310D
BnaA01g32400D	BnaA05g30330D
BnaA01g32420D	BnaA05g30360D
BnaA01g32440D	BnaA05g30410D
BnaA01g32450D	BnaA05g30470D
BnaA01g32480D	BnaA05g30490D
BnaA01g32490D	BnaA05g30500D
BnaA01g32510D	BnaA05g30520D
BnaA01g32520D	BnaA05g30570D
BnaA01g32530D	BnaA05g30600D
BnaA01g32550D	BnaA05g30610D
BnaA01g32580D	BnaA05g30620D
BnaA01g32590D	BnaA05g30630D
BnaA01g32610D	BnaA05g30640D
BnaA01g32630D	BnaA05g30650D
BnaA01g32650D	BnaA05g30680D
BnaA01g32660D	BnaA05g30690D
BnaA01g32670D	BnaA05g30700D
BnaA01g32680D	BnaA05g30750D
BnaA01g32690D	BnaA05g30770D
BnaA01g32700D	BnaA05g30780D
BnaA01g32740D	BnaA05g30790D
BnaA01g32750D	BnaA05g30800D
BnaA01g32770D	BnaA05g30820D
BnaA01g32780D	BnaA05g30830D
BnaA01g32790D	BnaA05g30850D
BnaA01g32800D	BnaA05g30870D
BnaA01g32810D	BnaA05g30890D
BnaA01g24150D	BnaA05g16630D
BnaA01g24160D	BnaA05g16640D
BnaA01g24190D	BnaA05g16700D
BnaA01g24250D	BnaA05g16720D
BnaA01g24270D	BnaA05g16750D
BnaA01g24320D	BnaA05g16760D
BnaA01g24360D	BnaA05g16820D
BnaA01g24430D	BnaA05g16850D
BnaA01g24440D	BnaA05g16860D
BnaA01g24460D	BnaA05g16880D
BnaA01g24500D	BnaA05g16890D
BnaA01g24510D	BnaA05g16920D
BnaA01g24520D	BnaA05g16930D
BnaA01g24530D	BnaA05g16950D
BnaA01g24550D	BnaA05g16990D
BnaA01g24580D	BnaA05g17000D
BnaA01g24590D	BnaA05g17010D
BnaA01g24610D	BnaA05g17030D
BnaA01g24640D	BnaA05g17110D
BnaA01g24650D	BnaA05g17120D
BnaA01g24700D	BnaA05g17180D
BnaA01g24710D	BnaA05g17230D
BnaA01g24740D	BnaA05g17260D
BnaA01g24760D	BnaA05g17320D
BnaA01g24770D	BnaA05g17330D
BnaA01g24800D	BnaA05g17350D
BnaA01g24820D	BnaA05g17400D
BnaA01g24830D	BnaA05g17440D
BnaA01g24920D	BnaA05g19540D
BnaA01g24930D	BnaA05g19550D
BnaA01g24940D	BnaA05g19560D
BnaA01g24990D	BnaA05g19630D
BnaA01g25000D	BnaA05g19640D
BnaA01g25140D	BnaA05g19720D
BnaA01g25230D	BnaA05g19740D
BnaA01g25250D	BnaA05g19750D
BnaA01g25290D	BnaA05g19800D
BnaA01g25300D	BnaA05g19810D
BnaA01g25310D	BnaA05g19820D
BnaA01g25320D	BnaA05g19840D
BnaA01g25330D	BnaA05g19910D
BnaA01g25360D	BnaA05g19950D
BnaA01g25490D	BnaA05g19980D
BnaA01g25500D	BnaA05g19990D
BnaA01g25510D	BnaA05g20000D
BnaA01g25550D	BnaA05g20150D
BnaA01g25560D	BnaA05g20200D
BnaA01g25570D	BnaA05g20220D
BnaA01g25600D	BnaA05g20240D
BnaA01g25610D	BnaA05g20260D
BnaA01g27580D	BnaA05g22270D
BnaA01g27800D	BnaA05g22440D
BnaA01g27810D	BnaA05g22460D
BnaA01g27820D	BnaA05g22470D
BnaA01g27830D	BnaA05g22490D
BnaA01g27840D	BnaA05g22530D
BnaA01g27850D	BnaA05g22550D
BnaA01g27860D	BnaA05g22560D
BnaA01g27870D	BnaA05g22580D
BnaA01g27890D	BnaA05g22600D
BnaA01g27910D	BnaA05g22620D
BnaA01g27930D	BnaA05g22640D
BnaA01g27940D	BnaA05g22650D
BnaA01g27950D	BnaA05g22670D
BnaA01g27960D	BnaA05g22680D
BnaA01g27970D	BnaA05g22690D
BnaA01g27990D	BnaA05g22730D
BnaA01g27290D	BnaA05g22900D
BnaA01g27320D	BnaA05g22910D
BnaA01g27410D	BnaA05g22920D
BnaA01g27440D	BnaA05g22940D
BnaA01g27460D	BnaA05g22970D
BnaA01g27520D	BnaA05g23030D
BnaA01g27530D	BnaA05g23040D
BnaA01g27570D	BnaA05g23130D
BnaA01g27600D	BnaA05g23140D
BnaA01g27610D	BnaA05g23160D
BnaA01g27710D	BnaA05g23180D
BnaA01g27720D	BnaA05g23190D
BnaA01g27760D	BnaA05g23280D
BnaA01g27770D	BnaA05g23300D
BnaA01g25630D	BnaA05g18870D
BnaA01g25650D	BnaA05g19010D
BnaA01g25670D	BnaA05g19090D
BnaA01g25680D	BnaA05g19100D
BnaA01g25690D	BnaA05g19120D
BnaA01g25700D	BnaA05g19140D
BnaA01g25720D	BnaA05g19160D
BnaA01g25730D	BnaA05g19170D
BnaA01g25770D	BnaA05g19270D
BnaA01g25780D	BnaA05g19280D
BnaA01g25870D	BnaA05g19340D
BnaA01g25880D	BnaA05g19350D
BnaA01g30900D	BnaA05g27720D
BnaA01g30920D	BnaA05g27740D
BnaA01g30940D	BnaA05g27770D
BnaA01g30950D	BnaA05g27790D
BnaA01g30960D	BnaA05g27800D
BnaA01g30970D	BnaA05g27810D
BnaA01g30980D	BnaA05g27840D
BnaA01g31000D	BnaA05g27850D
BnaA01g33910D	BnaA05g32710D
BnaA01g33920D	BnaA05g32720D
BnaA01g33940D	BnaA05g32740D
BnaA01g33990D	BnaA05g32770D
BnaA01g34040D	BnaA05g32800D
BnaA01g34080D	BnaA05g32820D
BnaA01g34090D	BnaA05g32830D
BnaA01g34350D	BnaA05g32880D
BnaA01g32880D	BnaA05g33460D
BnaA01g32940D	BnaA05g33520D
BnaA01g32950D	BnaA05g33540D
BnaA01g33000D	BnaA05g33570D
BnaA01g33010D	BnaA05g33580D
BnaA01g33070D	BnaA05g33600D
BnaA01g33080D	BnaA05g33610D
BnaA01g33550D	BnaA05g32890D
BnaA01g33570D	BnaA05g32930D
BnaA01g33580D	BnaA05g33020D
BnaA01g33610D	BnaA05g33100D
BnaA01g33650D	BnaA05g33140D
BnaA01g33660D	BnaA05g33200D
BnaA01g28740D	BnaA05g24340D
BnaA01g28750D	BnaA05g24330D
BnaA01g28760D	BnaA05g24310D
BnaA01g28780D	BnaA05g24300D
BnaA01g28790D	BnaA05g24260D
BnaA01g28800D	BnaA05g24250D
BnaA01g28810D	BnaA05g24230D
BnaA01g28830D	BnaA05g24220D
BnaA01g28870D	BnaA05g24150D
BnaA01g28880D	BnaA05g24140D
BnaA01g28890D	BnaA05g24110D
BnaA01g28900D	BnaA05g24100D
BnaA01g28910D	BnaA05g24090D
BnaA01g28920D	BnaA05g24060D
BnaA01g28930D	BnaA05g24050D
BnaA01g34380D	BnaA05g32620D
BnaA01g34390D	BnaA05g32610D
BnaA01g34400D	BnaA05g32600D
BnaA01g34410D	BnaA05g32590D
BnaA01g34420D	BnaA05g32490D
BnaA01g34430D	BnaA05g32480D
BnaA01g34440D	BnaA05g32460D
BnaA01g34460D	BnaA05g32450D
BnaA01g34470D	BnaA05g32430D
BnaA01g18910D	BnaA05g17100D
BnaA01g18920D	BnaA05g17000D
BnaA01g18960D	BnaA05g16930D
BnaA01g18970D	BnaA05g16920D
BnaA01g19110D	BnaA05g16860D
BnaA01g19120D	BnaA05g16830D
BnaA01g19210D	BnaA05g16720D
BnaA01g19260D	BnaA05g16660D
BnaA01g19270D	BnaA05g16650D
BnaA01g33210D	BnaA05g34180D
BnaA01g33220D	BnaA05g34150D
BnaA01g33230D	BnaA05g34140D
BnaA01g33260D	BnaA05g34120D
BnaA01g33270D	BnaA05g34110D
BnaA01g33280D	BnaA05g34100D
BnaA01g33290D	BnaA05g34070D
BnaA01g33300D	BnaA05g34030D
BnaA01g33700D	BnaA05g37430D
BnaA01g33800D	BnaA05g37330D
BnaA01g33830D	BnaA05g37300D
BnaA01g33840D	BnaA05g37290D
BnaA01g33850D	BnaA05g37280D
BnaA01g33860D	BnaA05g37270D
BnaA01g33880D	BnaA05g37230D
BnaA01g33890D	BnaA05g37170D
BnaA01g19830D	BnaA06g20420D
BnaA01g19890D	BnaA06g20500D
BnaA01g20130D	BnaA06g20560D
BnaA01g20220D	BnaA06g20620D
BnaA01g20230D	BnaA06g20630D
BnaA01g20250D	BnaA06g20660D
BnaA01g20260D	BnaA06g20720D
BnaA01g20270D	BnaA06g20740D
BnaA01g20280D	BnaA06g20870D
BnaA01g08620D	BnaA06g35870D
BnaA01g08630D	BnaA06g35880D
BnaA01g08850D	BnaA06g35930D
BnaA01g08920D	BnaA06g35970D
BnaA01g09060D	BnaA06g36090D
BnaA01g09130D	BnaA06g36130D
BnaA01g09140D	BnaA06g36150D
BnaA01g09190D	BnaA06g36170D
BnaA01g26480D	BnaA06g03230D
BnaA01g26510D	BnaA06g03240D
BnaA01g26630D	BnaA06g03470D
BnaA01g26810D	BnaA06g03540D
BnaA01g26850D	BnaA06g03590D
BnaA01g26980D	BnaA06g03620D
BnaA01g27090D	BnaA06g03630D
BnaA01g20390D	BnaA06g18970D
BnaA01g20430D	BnaA06g18990D
BnaA01g20440D	BnaA06g19010D
BnaA01g20480D	BnaA06g19060D
BnaA01g20560D	BnaA06g19130D
BnaA01g20630D	BnaA06g19150D
BnaA01g19810D	BnaA06g18060D
BnaA01g19850D	BnaA06g18020D
BnaA01g19880D	BnaA06g17950D
BnaA01g19890D	BnaA06g17940D
BnaA01g19920D	BnaA06g17910D
BnaA01g19970D	BnaA06g17900D
BnaA01g20020D	BnaA06g17890D
BnaA01g20090D	BnaA06g17800D
BnaA01g20110D	BnaA06g17630D
BnaA01g20160D	BnaA06g17460D
BnaA01g20220D	BnaA06g17240D
BnaA01g20250D	BnaA06g17150D
BnaA01g20260D	BnaA06g17000D
BnaA01g20270D	BnaA06g16980D
BnaA01g20370D	BnaA06g16960D
BnaA01g20280D	BnaA06g16670D
BnaA01g20420D	BnaA06g16410D
BnaA01g20430D	BnaA06g16390D
BnaA01g20460D	BnaA06g16330D
BnaA01g20620D	BnaA06g16260D
BnaA01g20630D	BnaA06g16250D
BnaA01g20660D	BnaA06g16150D
BnaA01g20690D	BnaA06g16110D
BnaA01g20700D	BnaA06g16100D
BnaA01g20750D	BnaA06g16090D
BnaA01g20770D	BnaA06g16080D
BnaA01g20790D	BnaA06g15980D
BnaA01g29500D	BnaA06g01430D
BnaA01g29540D	BnaA06g01350D
BnaA01g29640D	BnaA06g01310D
BnaA01g29650D	BnaA06g01280D
BnaA01g29660D	BnaA06g01270D
BnaA01g29680D	BnaA06g01260D
BnaA01g05340D	BnaA06g40790D
BnaA01g05370D	BnaA06g40780D
BnaA01g05390D	BnaA06g40740D
BnaA01g05420D	BnaA06g40680D
BnaA01g05430D	BnaA06g40670D
BnaA01g05490D	BnaA06g40640D
BnaA01g05500D	BnaA06g40630D
BnaA01g05520D	BnaA06g40560D
BnaA01g05530D	BnaA06g40550D
BnaA01g05560D	BnaA06g40530D
BnaA01g05610D	BnaA06g40470D
BnaA01g05630D	BnaA06g40450D
BnaA01g23010D	BnaA07g05660D
BnaA01g23190D	BnaA07g05760D
BnaA01g23200D	BnaA07g05810D
BnaA01g23210D	BnaA07g05910D
BnaA01g23320D	BnaA07g05960D
BnaA01g23340D	BnaA07g05970D
BnaA01g23380D	BnaA07g05990D
BnaA01g23390D	BnaA07g06000D
BnaA01g23410D	BnaA07g06010D
BnaA01g23420D	BnaA07g06030D
BnaA01g23460D	BnaA07g06120D
BnaA01g23470D	BnaA07g06170D
BnaA01g23480D	BnaA07g06190D
BnaA01g23500D	BnaA07g06200D
BnaA01g23510D	BnaA07g06210D
BnaA01g23520D	BnaA07g06220D
BnaA01g23600D	BnaA07g06260D
BnaA01g23610D	BnaA07g06290D
BnaA01g23650D	BnaA07g06300D
BnaA01g23660D	BnaA07g06310D
BnaA01g23680D	BnaA07g06320D
BnaA01g23700D	BnaA07g06330D
BnaA01g23710D	BnaA07g06340D
BnaA01g23730D	BnaA07g06350D
BnaA01g23800D	BnaA07g06380D
BnaA01g23810D	BnaA07g06420D
BnaA01g23840D	BnaA07g06530D
BnaA01g23850D	BnaA07g06570D
BnaA01g23860D	BnaA07g06580D
BnaA01g23890D	BnaA07g06690D
BnaA01g23930D	BnaA07g06740D
BnaA01g23960D	BnaA07g06750D
BnaA01g23970D	BnaA07g06760D
BnaA01g24020D	BnaA07g06770D
BnaA01g24030D	BnaA07g06780D
BnaA01g24040D	BnaA07g06800D
BnaA01g24080D	BnaA07g06810D
BnaA01g08040D	BnaA07g00020D
BnaA01g08090D	BnaA07g00060D
BnaA01g08130D	BnaA07g00090D
BnaA01g08140D	BnaA07g00100D
BnaA01g08160D	BnaA07g00150D
BnaA01g08230D	BnaA07g00190D
BnaA01g08240D	BnaA07g00240D
BnaA01g08470D	BnaA07g00460D
BnaA01g01120D	BnaA07g01720D
BnaA01g01260D	BnaA07g01880D
BnaA01g01440D	BnaA07g02060D
BnaA01g01470D	BnaA07g02110D
BnaA01g01500D	BnaA07g02160D
BnaA01g01510D	BnaA07g02380D
BnaA01g01560D	BnaA07g02430D
BnaA01g01570D	BnaA07g02440D
BnaA01g21120D	BnaA07g11980D
BnaA01g21140D	BnaA07g11990D
BnaA01g21170D	BnaA07g12030D
BnaA01g21180D	BnaA07g12070D
BnaA01g21200D	BnaA07g12140D
BnaA01g21220D	BnaA07g12180D
BnaA01g21300D	BnaA07g12300D
BnaA01g02110D	BnaA08g10690D
BnaA01g02160D	BnaA08g10700D
BnaA01g02180D	BnaA08g10780D
BnaA01g02190D	BnaA08g10790D
BnaA01g02260D	BnaA08g10930D
BnaA01g02270D	BnaA08g10940D
BnaA01g02280D	BnaA08g10950D
BnaA01g02420D	BnaA08g10970D
BnaA01g02460D	BnaA08g10990D
BnaA01g02470D	BnaA08g11020D
BnaA01g02480D	BnaA08g11030D
BnaA01g02490D	BnaA08g11040D
BnaA01g02500D	BnaA08g11050D
BnaA01g02520D	BnaA08g11060D
BnaA01g02550D	BnaA08g11070D
BnaA01g02570D	BnaA08g11080D
BnaA01g02580D	BnaA08g11090D
BnaA01g02620D	BnaA08g11120D
BnaA01g02640D	BnaA08g11150D
BnaA01g02660D	BnaA08g11160D
BnaA01g02670D	BnaA08g11170D
BnaA01g02680D	BnaA08g11180D
BnaA01g02690D	BnaA08g11190D
BnaA01g02700D	BnaA08g11200D
BnaA01g02720D	BnaA08g11220D
BnaA01g02730D	BnaA08g11230D
BnaA01g02760D	BnaA08g11240D
BnaA01g02780D	BnaA08g11250D
BnaA01g02810D	BnaA08g11310D
BnaA01g02930D	BnaA08g11320D
BnaA01g02950D	BnaA08g11340D
BnaA01g02970D	BnaA08g11350D
BnaA01g02980D	BnaA08g11360D
BnaA01g03010D	BnaA08g11370D
BnaA01g03020D	BnaA08g11380D
BnaA01g03030D	BnaA08g11390D
BnaA01g03200D	BnaA08g11440D
BnaA01g03230D	BnaA08g11450D
BnaA01g03290D	BnaA08g11470D
BnaA01g03320D	BnaA08g11490D
BnaA01g03390D	BnaA08g11580D
BnaA01g03510D	BnaA08g11770D
BnaA01g03520D	BnaA08g11780D
BnaA01g03540D	BnaA08g11800D
BnaA01g03570D	BnaA08g11820D
BnaA01g03580D	BnaA08g11840D
BnaA01g03600D	BnaA08g11850D
BnaA01g03620D	BnaA08g11860D
BnaA01g03630D	BnaA08g11880D
BnaA01g03660D	BnaA08g11890D
BnaA01g03780D	BnaA08g11900D
BnaA01g03790D	BnaA08g11910D
BnaA01g03820D	BnaA08g11930D
BnaA01g03830D	BnaA08g11940D
BnaA01g03880D	BnaA08g11950D
BnaA01g04080D	BnaA08g11990D
BnaA01g04120D	BnaA08g12000D
BnaA01g04150D	BnaA08g12010D
BnaA01g04200D	BnaA08g12030D
BnaA01g04210D	BnaA08g12040D
BnaA01g04220D	BnaA08g12050D
BnaA01g04290D	BnaA08g12070D
BnaA01g04310D	BnaA08g12100D
BnaA01g04420D	BnaA08g12120D
BnaA01g04440D	BnaA08g12130D
BnaA01g04460D	BnaA08g12140D
BnaA01g04480D	BnaA08g12150D
BnaA01g04490D	BnaA08g12160D
BnaA01g04510D	BnaA08g12170D
BnaA01g04520D	BnaA08g12180D
BnaA01g04540D	BnaA08g12190D
BnaA01g04570D	BnaA08g12200D
BnaA01g04630D	BnaA08g12210D
BnaA01g04660D	BnaA08g12240D
BnaA01g04670D	BnaA08g12250D
BnaA01g04880D	BnaA08g12270D
BnaA01g04980D	BnaA08g12310D
BnaA01g05020D	BnaA08g12330D
BnaA01g05030D	BnaA08g12340D
BnaA01g05090D	BnaA08g12370D
BnaA01g05110D	BnaA08g12390D
BnaA01g05120D	BnaA08g12410D
BnaA01g05800D	BnaA08g12470D
BnaA01g05810D	BnaA08g12480D
BnaA01g05830D	BnaA08g12490D
BnaA01g05860D	BnaA08g12520D
BnaA01g05950D	BnaA08g12550D
BnaA01g05960D	BnaA08g12600D
BnaA01g06020D	BnaA08g12620D
BnaA01g06040D	BnaA08g12680D
BnaA01g06090D	BnaA08g12710D
BnaA01g06110D	BnaA08g12730D
BnaA01g06130D	BnaA08g12740D
BnaA01g06140D	BnaA08g12750D
BnaA01g06180D	BnaA08g12770D
BnaA01g06190D	BnaA08g12780D
BnaA01g06200D	BnaA08g12790D
BnaA01g06210D	BnaA08g12830D
BnaA01g06250D	BnaA08g12840D
BnaA01g06260D	BnaA08g12850D
BnaA01g06330D	BnaA08g12880D
BnaA01g06340D	BnaA08g12890D
BnaA01g06350D	BnaA08g12900D
BnaA01g06360D	BnaA08g12910D
BnaA01g06470D	BnaA08g12920D
BnaA01g06500D	BnaA08g12970D
BnaA01g06540D	BnaA08g13020D
BnaA01g06630D	BnaA08g13030D
BnaA01g06640D	BnaA08g13080D
BnaA01g06660D	BnaA08g13100D
BnaA01g06780D	BnaA08g13120D
BnaA01g06810D	BnaA08g13150D
BnaA01g06820D	BnaA08g13170D
BnaA01g06960D	BnaA08g13250D
BnaA01g06990D	BnaA08g13260D
BnaA01g07010D	BnaA08g13270D
BnaA01g07140D	BnaA08g13300D
BnaA01g07150D	BnaA08g13310D
BnaA01g07200D	BnaA08g13320D
BnaA01g07240D	BnaA08g13340D
BnaA01g07320D	BnaA08g13370D
BnaA01g07330D	BnaA08g13380D
BnaA01g07340D	BnaA08g13390D
BnaA01g07360D	BnaA08g13400D
BnaA01g07390D	BnaA08g13410D
BnaA01g07450D	BnaA08g13440D
BnaA01g07530D	BnaA08g13460D
BnaA01g07590D	BnaA08g13470D
BnaA01g07670D	BnaA08g13490D
BnaA01g07690D	BnaA08g13500D
BnaA01g07820D	BnaA08g13520D
BnaA01g07830D	BnaA08g13530D
BnaA01g07850D	BnaA08g13540D
BnaA01g07860D	BnaA08g13550D
BnaA01g08480D	BnaA08g08370D
BnaA01g08540D	BnaA08g08380D
BnaA01g08670D	BnaA08g08440D
BnaA01g08770D	BnaA08g08490D
BnaA01g08800D	BnaA08g08500D
BnaA01g08810D	BnaA08g08510D
BnaA01g08910D	BnaA08g08530D
BnaA01g08920D	BnaA08g08550D
BnaA01g08950D	BnaA08g08560D
BnaA01g08960D	BnaA08g08570D
BnaA01g09000D	BnaA08g08630D
BnaA01g09050D	BnaA08g08670D
BnaA01g09060D	BnaA08g08710D
BnaA01g09070D	BnaA08g08720D
BnaA01g09170D	BnaA08g08730D
BnaA01g09200D	BnaA08g08740D
BnaA01g09210D	BnaA08g08760D
BnaA01g09220D	BnaA08g08790D
BnaA01g09340D	BnaA08g08800D
BnaA01g09350D	BnaA08g08810D
BnaA01g09360D	BnaA08g08820D
BnaA01g09370D	BnaA08g08860D
BnaA01g09400D	BnaA08g08880D
BnaA01g09410D	BnaA08g08890D
BnaA01g09440D	BnaA08g08900D
BnaA01g09690D	BnaA08g08940D
BnaA01g09730D	BnaA08g08950D
BnaA01g09740D	BnaA08g08960D
BnaA01g09780D	BnaA08g08970D
BnaA01g09820D	BnaA08g08990D
BnaA01g09880D	BnaA08g09080D
BnaA01g09890D	BnaA08g09100D
BnaA01g09900D	BnaA08g09110D
BnaA01g09920D	BnaA08g09120D
BnaA01g09940D	BnaA08g09140D
BnaA01g09970D	BnaA08g09150D
BnaA01g09990D	BnaA08g09180D
BnaA01g10020D	BnaA08g09190D
BnaA01g10060D	BnaA08g09230D
BnaA01g10080D	BnaA08g09240D
BnaA01g10100D	BnaA08g09280D
BnaA01g10170D	BnaA08g09310D
BnaA01g10260D	BnaA08g09350D
BnaA01g11280D	BnaA08g09740D
BnaA01g11530D	BnaA08g10000D
BnaA01g11580D	BnaA08g10010D
BnaA01g11630D	BnaA08g10020D
BnaA01g11640D	BnaA08g10030D
BnaA01g11660D	BnaA08g10040D
BnaA01g11670D	BnaA08g10060D
BnaA01g11720D	BnaA08g10070D
BnaA01g11760D	BnaA08g10090D
BnaA01g11890D	BnaA08g10120D
BnaA01g11920D	BnaA08g10140D
BnaA01g11930D	BnaA08g10150D
BnaA01g11940D	BnaA08g10160D
BnaA01g12040D	BnaA08g10170D
BnaA01g12140D	BnaA08g10210D
BnaA01g12170D	BnaA08g10220D
BnaA01g12200D	BnaA08g10230D
BnaA01g12220D	BnaA08g10260D
BnaA01g12230D	BnaA08g10330D
BnaA01g12280D	BnaA08g10340D
BnaA01g12340D	BnaA08g10360D
BnaA01g12350D	BnaA08g10370D
BnaA01g12360D	BnaA08g10410D
BnaA01g12370D	BnaA08g10420D
BnaA01g12380D	BnaA08g10430D
BnaA01g12460D	BnaA08g10470D
BnaA01g12520D	BnaA08g10490D
BnaA01g12570D	BnaA08g10510D
BnaA01g12700D	BnaA08g10540D
BnaA01g12790D	BnaA08g10570D
BnaA01g12950D	BnaA08g10600D
BnaA01g13040D	BnaA08g10620D
BnaA01g13100D	BnaA08g10630D
BnaA01g13210D	BnaA08g10640D
BnaA01g13230D	BnaA08g10660D
BnaA01g01490D	BnaA08g14810D
BnaA01g01550D	BnaA08g14820D
BnaA01g01570D	BnaA08g14830D
BnaA01g01650D	BnaA08g14850D
BnaA01g01700D	BnaA08g14870D
BnaA01g01740D	BnaA08g14880D
BnaA01g01820D	BnaA08g14910D
BnaA01g01870D	BnaA08g14940D
BnaA01g01910D	BnaA08g14960D
BnaA01g01960D	BnaA08g14970D
BnaA01g01980D	BnaA08g14990D
BnaA01g02000D	BnaA08g15000D
BnaA01g02070D	BnaA08g15010D
BnaA01g08170D	BnaA08g13610D
BnaA01g08300D	BnaA08g13620D
BnaA01g08310D	BnaA08g13640D
BnaA01g08330D	BnaA08g13660D
BnaA01g08340D	BnaA08g13670D
BnaA01g08350D	BnaA08g13680D
BnaA01g08360D	BnaA08g13690D
BnaA01g08440D	BnaA08g13700D
BnaA01g08450D	BnaA08g13720D
BnaA01g10580D	BnaA08g09410D
BnaA01g10630D	BnaA08g09450D
BnaA01g10690D	BnaA08g09490D
BnaA01g10750D	BnaA08g09510D
BnaA01g10790D	BnaA08g09530D
BnaA01g10800D	BnaA08g09560D
BnaA01g10910D	BnaA08g09580D
BnaA01g11120D	BnaA08g09770D
BnaA01g25910D	BnaA08g02230D
BnaA01g26070D	BnaA08g02370D
BnaA01g26180D	BnaA08g02540D
BnaA01g26320D	BnaA08g02640D
BnaA01g26330D	BnaA08g02650D
BnaA01g26340D	BnaA08g02680D
BnaA01g26470D	BnaA08g02800D
BnaA01g26510D	BnaA08g02820D
BnaA01g17440D	BnaA08g05940D
BnaA01g17450D	BnaA08g05950D
BnaA01g17460D	BnaA08g05970D
BnaA01g17610D	BnaA08g06050D
BnaA01g17620D	BnaA08g06060D
BnaA01g17690D	BnaA08g06090D
BnaA01g17720D	BnaA08g06120D
BnaA01g13300D	BnaA08g15030D
BnaA01g13310D	BnaA08g15040D
BnaA01g13340D	BnaA08g15050D
BnaA01g13360D	BnaA08g15080D
BnaA01g13490D	BnaA08g15100D
BnaA01g13500D	BnaA08g15110D
BnaA01g00040D	BnaA08g16140D
BnaA01g00050D	BnaA08g16080D
BnaA01g00060D	BnaA08g16060D
BnaA01g00070D	BnaA08g16050D
BnaA01g00080D	BnaA08g15980D
BnaA01g00100D	BnaA08g15970D
BnaA01g00110D	BnaA08g15960D
BnaA01g00140D	BnaA08g15920D
BnaA01g00160D	BnaA08g15900D
BnaA01g00170D	BnaA08g15890D
BnaA01g00190D	BnaA08g15870D
BnaA01g00200D	BnaA08g15850D
BnaA01g00240D	BnaA08g15820D
BnaA01g00290D	BnaA08g15790D
BnaA01g00370D	BnaA08g15700D
BnaA01g00500D	BnaA08g15670D
BnaA01g00540D	BnaA08g15660D
BnaA01g00560D	BnaA08g15650D
BnaA01g00630D	BnaA08g15630D
BnaA01g00640D	BnaA08g15620D
BnaA01g00670D	BnaA08g15610D
BnaA01g00690D	BnaA08g15590D
BnaA01g00730D	BnaA08g15580D
BnaA01g00850D	BnaA08g15520D
BnaA01g00860D	BnaA08g15510D
BnaA01g00890D	BnaA08g15500D
BnaA01g00920D	BnaA08g15490D
BnaA01g00940D	BnaA08g15480D
BnaA01g00960D	BnaA08g15460D
BnaA01g00980D	BnaA08g15450D
BnaA01g01020D	BnaA08g15440D
BnaA01g01070D	BnaA08g15420D
BnaA01g01090D	BnaA08g15410D
BnaA01g01100D	BnaA08g15400D
BnaA01g01110D	BnaA08g15390D
BnaA01g01130D	BnaA08g15370D
BnaA01g01140D	BnaA08g15350D
BnaA01g01190D	BnaA08g15340D
BnaA01g01220D	BnaA08g15240D
BnaA01g01240D	BnaA08g15220D
BnaA01g01380D	BnaA08g15190D
BnaA01g01450D	BnaA08g15180D
BnaA01g01460D	BnaA08g15160D
BnaA01g01470D	BnaA08g15140D
BnaA01g05230D	BnaA08g16840D
BnaA01g05290D	BnaA08g16780D
BnaA01g05300D	BnaA08g16770D
BnaA01g05320D	BnaA08g16740D
BnaA01g05330D	BnaA08g16730D
BnaA01g05340D	BnaA08g16720D
BnaA01g05350D	BnaA08g16710D
BnaA01g05370D	BnaA08g16700D
BnaA01g05410D	BnaA08g16610D
BnaA01g05480D	BnaA08g16530D
BnaA01g05490D	BnaA08g16520D
BnaA01g05520D	BnaA08g16500D
BnaA01g05600D	BnaA08g16410D
BnaA01g05660D	BnaA08g16380D
BnaA01g05670D	BnaA08g16370D
BnaA01g05680D	BnaA08g16350D
BnaA01g05690D	BnaA08g16340D
BnaA01g05700D	BnaA08g16330D
BnaA01g05730D	BnaA08g16320D
BnaA01g05740D	BnaA08g16290D
BnaA01g05750D	BnaA08g16260D
BnaA01g05760D	BnaA08g16220D
BnaA01g13670D	BnaA08g14800D
BnaA01g13700D	BnaA08g14790D
BnaA01g13790D	BnaA08g14780D
BnaA01g13800D	BnaA08g14740D
BnaA01g13810D	BnaA08g14730D
BnaA01g13880D	BnaA08g14720D
BnaA01g13930D	BnaA08g14700D
BnaA01g13960D	BnaA08g14690D
BnaA01g13970D	BnaA08g14680D
BnaA01g14000D	BnaA08g14670D
BnaA01g14020D	BnaA08g14660D
BnaA01g14050D	BnaA08g14650D
BnaA01g14120D	BnaA08g14640D
BnaA01g14180D	BnaA08g14610D
BnaA01g14350D	BnaA08g14580D
BnaA01g14360D	BnaA08g14560D
BnaA01g14400D	BnaA08g14550D
BnaA01g14480D	BnaA08g14540D
BnaA01g14590D	BnaA08g14530D
BnaA01g14670D	BnaA08g14510D
BnaA01g16450D	BnaA08g14100D
BnaA01g16470D	BnaA08g14090D
BnaA01g16480D	BnaA08g14080D
BnaA01g16510D	BnaA08g14070D
BnaA01g16620D	BnaA08g14010D
BnaA01g16690D	BnaA08g14000D
BnaA01g16720D	BnaA08g13990D
BnaA01g16750D	BnaA08g13960D
BnaA01g16760D	BnaA08g13950D
BnaA01g16780D	BnaA08g13930D
BnaA01g16840D	BnaA08g13890D
BnaA01g16910D	BnaA08g13860D
BnaA01g16980D	BnaA08g13850D
BnaA01g17010D	BnaA08g13840D
BnaA01g17020D	BnaA08g13820D
BnaA01g17030D	BnaA08g13810D
BnaA01g17040D	BnaA08g13800D
BnaA01g17050D	BnaA08g13790D
BnaA01g17070D	BnaA08g13770D
BnaA01g10840D	BnaA08g09980D
BnaA01g10870D	BnaA08g09950D
BnaA01g10880D	BnaA08g09930D
BnaA01g10920D	BnaA08g09880D
BnaA01g10980D	BnaA08g09860D
BnaA01g10990D	BnaA08g09850D
BnaA01g11000D	BnaA08g09830D
BnaA01g11020D	BnaA08g09820D
BnaA01g11070D	BnaA08g09790D
BnaA01g11140D	BnaA08g09760D
BnaA01g11310D	BnaA08g09730D
BnaA01g11360D	BnaA08g09720D
BnaA01g11390D	BnaA08g09700D
BnaA01g11400D	BnaA08g09690D
BnaA01g11450D	BnaA08g09680D
BnaA01g11470D	BnaA08g09660D
BnaA01g11490D	BnaA08g09630D
BnaA01g11500D	BnaA08g09620D
BnaA01g11530D	BnaA08g09570D
BnaA01g15250D	BnaA08g14490D
BnaA01g15310D	BnaA08g14460D
BnaA01g15450D	BnaA08g14390D
BnaA01g15540D	BnaA08g14360D
BnaA01g15760D	BnaA08g14350D
BnaA01g15790D	BnaA08g14340D
BnaA01g15850D	BnaA08g14330D
BnaA01g15880D	BnaA08g14310D
BnaA01g15900D	BnaA08g14300D
BnaA01g15930D	BnaA08g14290D
BnaA01g15950D	BnaA08g14270D
BnaA01g15980D	BnaA08g14260D
BnaA01g16020D	BnaA08g14250D
BnaA01g16040D	BnaA08g14230D
BnaA01g16090D	BnaA08g14190D
BnaA01g16130D	BnaA08g14150D
BnaA01g16150D	BnaA08g14140D
BnaA01g16170D	BnaA08g14130D
BnaA01g16180D	BnaA08g14120D
BnaA01g18340D	BnaA08g05890D
BnaA01g18350D	BnaA08g05880D
BnaA01g18380D	BnaA08g05870D
BnaA01g18390D	BnaA08g05860D
BnaA01g18400D	BnaA08g05710D
BnaA01g18470D	BnaA08g05700D
BnaA01g18580D	BnaA08g05680D
BnaA01g18740D	BnaA08g05650D
BnaA01g18780D	BnaA08g05590D
BnaA01g18840D	BnaA08g05520D
BnaA01g18910D	BnaA08g05510D
BnaA01g17940D	BnaA08g08230D
BnaA01g17950D	BnaA08g08200D
BnaA01g17960D	BnaA08g08190D
BnaA01g18050D	BnaA08g08170D
BnaA01g18070D	BnaA08g08150D
BnaA01g18090D	BnaA08g08140D
BnaA01g18110D	BnaA08g08130D
BnaA01g18130D	BnaA08g08100D
BnaA01g18920D	BnaA08g29360D
BnaA01g18980D	BnaA08g29370D
BnaA01g19010D	BnaA08g29400D
BnaA01g19020D	BnaA08g29430D
BnaA01g19090D	BnaA08g29440D
BnaA01g19140D	BnaA08g29470D
BnaA01g11030D	BnaA09g19730D
BnaA01g11150D	BnaA09g19840D
BnaA01g11190D	BnaA09g19870D
BnaA01g11350D	BnaA09g19990D
BnaA01g11390D	BnaA09g20000D
BnaA01g11570D	BnaA09g20160D
BnaA01g11640D	BnaA09g20210D
BnaA01g11660D	BnaA09g20230D
BnaA01g11680D	BnaA09g20240D
BnaA01g11750D	BnaA09g20290D
BnaA01g11790D	BnaA09g20300D
BnaA01g11820D	BnaA09g20330D
BnaA01g11840D	BnaA09g20370D
BnaA01g11880D	BnaA09g20470D
BnaA01g11950D	BnaA09g20540D
BnaA01g12060D	BnaA09g20620D
BnaA01g12090D	BnaA09g20660D
BnaA01g12110D	BnaA09g20710D
BnaA01g12120D	BnaA09g20740D
BnaA01g12190D	BnaA09g20820D
BnaA01g12230D	BnaA09g20880D
BnaA01g12340D	BnaA09g20970D
BnaA01g12520D	BnaA09g21230D
BnaA01g12550D	BnaA09g21260D
BnaA01g12560D	BnaA09g21270D
BnaA01g12730D	BnaA09g21310D
BnaA01g12800D	BnaA09g21340D
BnaA01g04420D	BnaA09g40800D
BnaA01g04530D	BnaA09g40820D
BnaA01g04560D	BnaA09g40840D
BnaA01g04610D	BnaA09g40900D
BnaA01g04620D	BnaA09g40930D
BnaA01g04700D	BnaA09g40960D
BnaA01g04790D	BnaA09g40990D
BnaA01g04800D	BnaA09g41000D
BnaA01g04840D	BnaA09g41010D
BnaA01g04890D	BnaA09g41050D
BnaA01g05020D	BnaA09g41080D
BnaA01g05100D	BnaA09g41230D
BnaA01g05140D	BnaA09g41280D
BnaA01g13040D	BnaA09g21670D
BnaA01g13090D	BnaA09g21820D
BnaA01g13210D	BnaA09g21840D
BnaA01g13310D	BnaA09g21920D
BnaA01g13320D	BnaA09g21930D
BnaA01g13430D	BnaA09g22120D
BnaA01g13470D	BnaA09g22150D
BnaA01g13520D	BnaA09g22160D
BnaA01g13540D	BnaA09g22180D
BnaA01g05820D	BnaA09g41330D
BnaA01g05890D	BnaA09g41390D
BnaA01g05920D	BnaA09g41410D
BnaA01g06110D	BnaA09g41450D
BnaA01g06170D	BnaA09g41470D
BnaA01g06220D	BnaA09g41570D
BnaA01g06300D	BnaA09g41610D
BnaA01g06350D	BnaA09g41660D
BnaA01g19280D	BnaA09g32370D
BnaA01g19300D	BnaA09g32360D
BnaA01g19340D	BnaA09g32120D
BnaA01g19350D	BnaA09g32110D
BnaA01g19360D	BnaA09g32100D
BnaA01g19380D	BnaA09g32070D
BnaA01g19400D	BnaA09g32050D
BnaA01g19420D	BnaA09g32040D
BnaA01g19440D	BnaA09g32020D
BnaA01g19450D	BnaA09g32010D
BnaA01g19460D	BnaA09g32000D
BnaA01g19500D	BnaA09g31970D
BnaA01g19510D	BnaA09g31890D
BnaA01g19540D	BnaA09g31840D
BnaA01g19590D	BnaA09g31740D
BnaA01g19600D	BnaA09g31720D
BnaA01g19680D	BnaA09g31700D
BnaA01g19710D	BnaA09g31660D
BnaA01g21520D	BnaA09g15200D
BnaA01g21560D	BnaA09g14970D
BnaA01g21580D	BnaA09g14950D
BnaA01g21600D	BnaA09g14940D
BnaA01g21630D	BnaA09g14930D
BnaA01g21650D	BnaA09g14920D
BnaA01g21690D	BnaA09g14910D
BnaA01g21750D	BnaA09g14700D
[truncated: 63,536 more rows]

## Sheet: BnCCCH collinear gene pairs
Collinear gene pairs in CCCH genes of B.napus
	Name			Rename
between CCCH gene and CCCH gene (132 gene pairs)	BnaA01g10040D	BnaC07g35900D		BnC3H123	BnC3H108
	BnaA01g14740D	BnaA03g12910D		BnC3H140	BnC3H62
	BnaA01g14740D	BnaA10g07640D		BnC3H140	BnC3H99
	BnaA01g14740D	BnaC03g15740D		BnC3H140	BnC3H49
	BnaA01g26190D	BnaA03g35240D		BnC3H92	BnC3H129
	BnaA01g26190D	BnaC01g33510D		BnC3H92	BnC3H93
	BnaA01g26190D	BnaC03g40930D		BnC3H92	BnC3H28
	BnaA02g01280D	BnaC02g04370D		BnC3H137	BnC3H144
	BnaA02g01280D	BnaC09g44180D		BnC3H137	BnC3H98
	BnaA02g35100D	BnaA03g07170D		BnC3H30	BnC3H139
	BnaA02g35100D	BnaA10g16390D		BnC3H30	BnC3H147
	BnaA02g35100D	BnaC02g08160D		BnC3H30	BnC3H110
	BnaA02g35100D	BnaC03g09090D		BnC3H30	BnC3H132
	BnaA02g35100D	BnaC09g39260D		BnC3H30	BnC3H72
	BnaA03g07170D	BnaA10g16390D		BnC3H139	BnC3H147
	BnaA03g07170D	BnaC02g08160D		BnC3H139	BnC3H110
	BnaA03g07170D	BnaC03g09090D		BnC3H139	BnC3H132
	BnaA03g07170D	BnaC09g39260D		BnC3H139	BnC3H72
	BnaA03g12910D	BnaA10g07640D		BnC3H62	BnC3H99
	BnaA03g12910D	BnaC03g15740D		BnC3H62	BnC3H49
	BnaA03g15190D	BnaA04g19090D		BnC3H136	BnC3H8
	BnaA03g15190D	BnaC03g18320D		BnC3H136	BnC3H124
	BnaA03g15190D	BnaC04g43420D		BnC3H136	BnC3H32
	BnaA03g18900D	BnaC03g22460D		BnC3H118	BnC3H35
	BnaA03g19640D	BnaA04g24200D		BnC3H55	BnC3H116
	BnaA03g19640D	BnaC03g23530D		BnC3H55	BnC3H26
	BnaA03g19640D	BnaC04g47990D		BnC3H55	BnC3H81
	BnaA03g28140D	BnaC03g33170D		BnC3H106	BnC3H146
	BnaA03g28140D	BnaCnng05980D		BnC3H106	BnC3H42
	BnaA03g29420D	BnaA05g30930D		BnC3H105	BnC3H33
	BnaA03g29420D	BnaAnng03230D		BnC3H105	BnC3H7
	BnaA03g29420D	BnaC03g34690D		BnC3H105	BnC3H120
	BnaA03g29420D	BnaC05g45410D		BnC3H105	BnC3H114
	BnaA03g30350D	BnaC01g39490D		BnC3H104	BnC3H24
	BnaA03g30350D	BnaC03g35670D		BnC3H104	BnC3H119
	BnaA03g32110D	BnaA05g26890D		BnC3H103	BnC3H2
	BnaA03g32110D	BnaAnng09240D		BnC3H103	BnC3H85
	BnaA03g32110D	BnaC03g37400D		BnC3H103	BnC3H100
	BnaA03g32110D	BnaC05g40960D		BnC3H103	BnC3H101
	BnaA03g35240D	BnaC01g33510D		BnC3H129	BnC3H93
	BnaA03g35240D	BnaC03g40930D		BnC3H129	BnC3H28
	BnaA03g41160D	BnaC07g32070D		BnC3H143	BnC3H43
	BnaA04g19090D	BnaA05g35010D		BnC3H8	BnC3H9
	BnaA04g19090D	BnaC04g11770D		BnC3H8	BnC3H57
	BnaA04g19090D	BnaC04g43420D		BnC3H8	BnC3H32
	BnaA04g24200D	BnaC03g23530D		BnC3H116	BnC3H26
	BnaA04g24200D	BnaC04g47990D		BnC3H116	BnC3H81
	BnaA05g00190D	BnaC03g26190D		BnC3H125	BnC3H94
	BnaA05g00190D	BnaC04g00080D		BnC3H125	BnC3H11
	BnaA05g08590D	BnaA09g24410D		BnC3H47	BnC3H151
	BnaA05g08590D	BnaC04g09690D		BnC3H47	BnC3H133
	BnaA05g08590D	BnaC05g24480D		BnC3H47	BnC3H102
	BnaA05g09820D	BnaCnng05170D		BnC3H91	BnC3H40
	BnaA05g26510D	BnaC05g40550D		BnC3H1	BnC3H70
	BnaA05g26890D	BnaAnng09240D		BnC3H2	BnC3H85
	BnaA05g26890D	BnaC03g37400D		BnC3H2	BnC3H100
	BnaA05g26890D	BnaC05g40960D		BnC3H2	BnC3H101
	BnaA05g30930D	BnaAnng03230D		BnC3H33	BnC3H7
	BnaA05g30930D	BnaC03g34690D		BnC3H33	BnC3H120
	BnaA05g30930D	BnaC05g45410D		BnC3H33	BnC3H114
	BnaA05g33310D	BnaAnng12770D		BnC3H5	BnC3H16
	BnaA05g33310D	BnaC03g33170D		BnC3H5	BnC3H146
	BnaA05g33310D	BnaCnng05980D		BnC3H5	BnC3H42
	BnaA05g35010D	BnaC03g18320D		BnC3H9	BnC3H124
	BnaA05g35010D	BnaC04g11770D		BnC3H9	BnC3H57
	BnaA06g06110D	BnaA08g25830D		BnC3H149	BnC3H22
	BnaA06g06110D	BnaC08g14160D		BnC3H149	BnC3H18
	BnaA06g14050D	BnaC05g15400D		BnC3H44	BnC3H64
	BnaA06g16540D	BnaC03g51070D		BnC3H121	BnC3H134
	BnaA06g16540D	BnaCnng09540D		BnC3H121	BnC3H65
	BnaA06g22640D	BnaC03g51070D		BnC3H69	BnC3H134
	BnaA06g22640D	BnaCnng15770D		BnC3H69	BnC3H86
	BnaA06g36220D	BnaA09g17030D		BnC3H25	BnC3H66
	BnaA06g36220D	BnaA10g02150D		BnC3H25	BnC3H141
	BnaA06g36220D	BnaC05g02070D		BnC3H25	BnC3H3
	BnaA06g36220D	BnaC07g17750D		BnC3H25	BnC3H155
	BnaA07g00160D	BnaA09g43820D		BnC3H48	BnC3H71
	BnaA07g00160D	BnaC07g00710D		BnC3H48	BnC3H115
	BnaA07g00160D	BnaC08g36390D		BnC3H48	BnC3H128
	BnaA07g00960D	BnaC07g01380D		BnC3H56	BnC3H131
	BnaA07g07830D	BnaA09g26730D		BnC3H73	BnC3H37
	BnaA07g07840D	BnaC07g09790D		BnC3H74	BnC3H154
	BnaA07g07880D	BnaC07g09800D		BnC3H76	BnC3H153
	BnaA07g13920D	BnaC04g15760D		BnC3H112	BnC3H89
	BnaA07g26050D	BnaC06g27780D		BnC3H96	BnC3H10
	BnaA07g26900D	BnaC06g29350D		BnC3H95	BnC3H109
	BnaA07g32050D	BnaC06g36110D		BnC3H79	BnC3H97
	BnaA07g36590D	BnaC07g11590D		BnC3H34	BnC3H111
	BnaA08g07960D	BnaC08g09210D		BnC3H39	BnC3H58
	BnaA08g20910D	BnaC08g05850D		BnC3H68	BnC3H145
	BnaA08g27570D	BnaA10g02150D		BnC3H88	BnC3H141
	BnaA08g27570D	BnaC05g02070D		BnC3H88	BnC3H3
	BnaA08g27570D	BnaC08g00330D		BnC3H88	BnC3H138
	BnaA09g08740D	BnaC09g09020D		BnC3H83	BnC3H38
	BnaA09g17030D	BnaC07g17750D		BnC3H66	BnC3H155
	BnaA09g24410D	BnaC04g09690D		BnC3H151	BnC3H133
	BnaA09g24410D	BnaC05g24480D		BnC3H151	BnC3H102
	BnaA09g26730D	BnaC07g09790D		BnC3H37	BnC3H154
	BnaA09g41200D	BnaC08g33760D		BnC3H53	BnC3H122
	BnaA09g43820D	BnaC07g00710D		BnC3H71	BnC3H115
	BnaA09g43820D	BnaC08g36390D		BnC3H71	BnC3H128
	BnaA10g00560D	BnaC05g00630D		BnC3H142	BnC3H82
	BnaA10g02150D	BnaC05g02070D		BnC3H141	BnC3H3
	BnaA10g02150D	BnaC08g00330D		BnC3H141	BnC3H138
	BnaA10g07640D	BnaC03g15740D		BnC3H99	BnC3H49
	BnaA10g16390D	BnaC02g08160D		BnC3H147	BnC3H110
	BnaA10g16390D	BnaC03g09090D		BnC3H147	BnC3H132
	BnaA10g16390D	BnaC09g39260D		BnC3H147	BnC3H72
	BnaA10g23940D	BnaC09g47920D		BnC3H127	BnC3H45
	BnaA10g29460D	BnaC09g33920D		BnC3H6	BnC3H126
	BnaA10g30000D	BnaC09g44180D		BnC3H17	BnC3H98
	BnaAnng03230D	BnaC03g34690D		BnC3H7	BnC3H120
	BnaAnng03230D	BnaC05g45410D		BnC3H7	BnC3H114
	BnaAnng09240D	BnaC05g40960D		BnC3H85	BnC3H101
	BnaAnng12470D	BnaC05g03020D		BnC3H14	BnC3H4
	BnaAnng12770D	BnaCnng05980D		BnC3H16	BnC3H42
	BnaC01g33510D	BnaC03g40930D		BnC3H93	BnC3H28
	BnaC01g39490D	BnaC03g35670D		BnC3H24	BnC3H119
	BnaC02g04370D	BnaC09g44180D		BnC3H144	BnC3H98
	BnaC02g08160D	BnaC03g09090D		BnC3H110	BnC3H132
	BnaC02g08160D	BnaC09g39260D		BnC3H110	BnC3H72
	BnaC03g18320D	BnaC04g11770D		BnC3H124	BnC3H57
	BnaC03g23530D	BnaC04g47990D		BnC3H26	BnC3H81
	BnaC03g26190D	BnaC04g00080D		BnC3H94	BnC3H11
	BnaC03g33170D	BnaCnng05980D		BnC3H146	BnC3H42
	BnaC03g34690D	BnaC05g45410D		BnC3H120	BnC3H114
	BnaC03g37400D	BnaC05g40960D		BnC3H100	BnC3H101
	BnaC03g51070D	BnaCnng15770D		BnC3H134	BnC3H86
	BnaC04g09690D	BnaC05g24480D		BnC3H133	BnC3H102
	BnaC04g11770D	BnaC04g43420D		BnC3H57	BnC3H32
	BnaC05g02070D	BnaC08g00330D		BnC3H3	BnC3H138
	BnaC07g00710D	BnaC08g36390D		BnC3H115	BnC3H128
between CCCH gene and non-CCCH gene (42 gene pairs)	BnaA01g10040D	BnaA03g44090D		BnC3H123
	BnaA01g10040D	BnaC01g11830D		BnC3H123
	BnaA01g10040D	BnaC03g63240D		BnC3H123
	BnaA01g26630D	BnaA06g03470D			BnC3H150
	BnaA03g15630D	BnaA05g09820D			BnC3H91
	BnaA03g41160D	BnaC01g23510D		BnC3H143
	BnaA03g44090D	BnaC07g35900D			BnC3H108
	BnaA04g10210D	BnaC04g32370D			BnC3H59
	BnaA05g09820D	BnaC03g18830D		BnC3H91
	BnaA05g09820D	BnaC04g44250D		BnC3H91
	BnaA06g03470D	BnaC05g25840D		BnC3H150
	BnaA06g03470D	BnaC06g02290D		BnC3H150
	BnaA06g06110D	BnaC05g07860D		BnC3H149
	BnaA06g14050D	BnaC08g19050D		BnC3H44
	BnaA06g36220D	BnaC09g18090D		BnC3H25
	BnaA07g00160D	BnaA09g10160D		BnC3H48
	BnaA07g00160D	BnaC09g10320D		BnC3H48
	BnaA07g07830D	BnaC07g09780D		BnC3H73
	BnaA07g24720D	BnaA07g26890D		BnC3H117
	BnaA07g24720D	BnaC06g26010D		BnC3H117
	BnaA07g24720D	BnaC06g29340D		BnC3H117
	BnaA07g26900D	BnaC06g26010D		BnC3H95
	BnaA07g36590D	BnaA08g18840D		BnC3H34
	BnaA08g18840D	BnaC07g11590D			BnC3H111
	BnaA08g25820D	BnaC08g14160D			BnC3H18
	BnaA08g25830D	BnaC05g07860D		BnC3H22
	BnaA09g04110D	BnaC09g03490D		BnC3H12
	BnaA09g10160D	BnaA09g43820D			BnC3H71
	BnaA09g10160D	BnaC07g00710D			BnC3H115
	BnaA09g10160D	BnaC08g36390D			BnC3H128
	BnaA09g17030D	BnaC09g18090D		BnC3H66
	BnaA09g26750D	BnaC05g22590D		BnC3H87
	BnaA09g43820D	BnaC09g10320D		BnC3H71
	BnaC01g11830D	BnaC07g35900D			BnC3H108
	BnaC01g23510D	BnaC07g32070D			BnC3H43
	BnaC03g18830D	BnaCnng05170D			BnC3H40
	BnaC03g63240D	BnaC07g35900D			BnC3H108
	BnaC04g44250D	BnaCnng05170D			BnC3H40
	BnaC05g07860D	BnaC08g14160D			BnC3H18
	BnaC05g15400D	BnaC08g19050D		BnC3H64
	BnaC06g26010D	BnaC06g29350D			BnC3H109
	BnaC08g36390D	BnaC09g10320D		BnC3H128

## Sheet: between sub-genome A and C
Collinear gene pairs between subgenome A and C in CCCH genes of B.napus
	Name			Rename
between sub-genome A and C number of collinearity gene pairs: 92	BnaA01g26190D	BnaC01g33510D		BnC3H92	BnC3H93
	BnaA03g35240D	BnaC01g33510D		BnC3H129	BnC3H93
	BnaA03g30350D	BnaC01g39490D		BnC3H104	BnC3H24
	BnaA02g01280D	BnaC02g04370D		BnC3H137	BnC3H144
	BnaA02g35100D	BnaC02g08160D		BnC3H30	BnC3H110
	BnaA03g07170D	BnaC02g08160D		BnC3H139	BnC3H110
	BnaA10g16390D	BnaC02g08160D		BnC3H147	BnC3H110
	BnaA02g35100D	BnaC03g09090D		BnC3H30	BnC3H132
	BnaA03g07170D	BnaC03g09090D		BnC3H139	BnC3H132
	BnaA10g16390D	BnaC03g09090D		BnC3H147	BnC3H132
	BnaA01g14740D	BnaC03g15740D		BnC3H140	BnC3H49
	BnaA03g12910D	BnaC03g15740D		BnC3H62	BnC3H49
	BnaA10g07640D	BnaC03g15740D		BnC3H99	BnC3H49
	BnaA03g15190D	BnaC03g18320D		BnC3H136	BnC3H124
	BnaA05g35010D	BnaC03g18320D		BnC3H9	BnC3H124
	BnaA03g18900D	BnaC03g22460D		BnC3H118	BnC3H35
	BnaA03g19640D	BnaC03g23530D		BnC3H55	BnC3H26
	BnaA04g24200D	BnaC03g23530D		BnC3H116	BnC3H26
	BnaA05g00190D	BnaC03g26190D		BnC3H125	BnC3H94
	BnaA03g28140D	BnaC03g33170D		BnC3H106	BnC3H146
	BnaA05g33310D	BnaC03g33170D		BnC3H5	BnC3H146
	BnaA03g29420D	BnaC03g34690D		BnC3H105	BnC3H120
	BnaA05g30930D	BnaC03g34690D		BnC3H33	BnC3H120
	BnaAnng03230D	BnaC03g34690D		BnC3H7	BnC3H120
	BnaA03g30350D	BnaC03g35670D		BnC3H104	BnC3H119
	BnaA03g32110D	BnaC03g37400D		BnC3H103	BnC3H100
	BnaA05g26890D	BnaC03g37400D		BnC3H2	BnC3H100
	BnaA01g26190D	BnaC03g40930D		BnC3H92	BnC3H28
	BnaA03g35240D	BnaC03g40930D		BnC3H129	BnC3H28
	BnaA06g16540D	BnaC03g51070D		BnC3H121	BnC3H134
	BnaA06g22640D	BnaC03g51070D		BnC3H69	BnC3H134
	BnaA05g00190D	BnaC04g00080D		BnC3H125	BnC3H11
	BnaA05g08590D	BnaC04g09690D		BnC3H47	BnC3H133
	BnaA09g24410D	BnaC04g09690D		BnC3H151	BnC3H133
	BnaA04g19090D	BnaC04g11770D		BnC3H8	BnC3H57
	BnaA05g35010D	BnaC04g11770D		BnC3H9	BnC3H57
	BnaA07g13920D	BnaC04g15760D		BnC3H112	BnC3H89
	BnaA03g15190D	BnaC04g43420D		BnC3H136	BnC3H32
	BnaA04g19090D	BnaC04g43420D		BnC3H8	BnC3H32
	BnaA03g19640D	BnaC04g47990D		BnC3H55	BnC3H81
	BnaA04g24200D	BnaC04g47990D		BnC3H116	BnC3H81
	BnaA10g00560D	BnaC05g00630D		BnC3H142	BnC3H82
	BnaA06g36220D	BnaC05g02070D		BnC3H25	BnC3H3
	BnaA08g27570D	BnaC05g02070D		BnC3H88	BnC3H3
	BnaA10g02150D	BnaC05g02070D		BnC3H141	BnC3H3
	BnaAnng12470D	BnaC05g03020D		BnC3H14	BnC3H4
	BnaA06g14050D	BnaC05g15400D		BnC3H44	BnC3H64
	BnaA05g08590D	BnaC05g24480D		BnC3H47	BnC3H102
	BnaA09g24410D	BnaC05g24480D		BnC3H151	BnC3H102
	BnaA05g26510D	BnaC05g40550D		BnC3H1	BnC3H70
	BnaA03g32110D	BnaC05g40960D		BnC3H103	BnC3H101
	BnaA05g26890D	BnaC05g40960D		BnC3H2	BnC3H101
	BnaAnng09240D	BnaC05g40960D		BnC3H85	BnC3H101
	BnaA03g29420D	BnaC05g45410D		BnC3H105	BnC3H114
	BnaA05g30930D	BnaC05g45410D		BnC3H33	BnC3H114
	BnaAnng03230D	BnaC05g45410D		BnC3H7	BnC3H114
	BnaA07g26050D	BnaC06g27780D		BnC3H96	BnC3H10
	BnaA07g26900D	BnaC06g29350D		BnC3H95	BnC3H109
	BnaA07g32050D	BnaC06g36110D		BnC3H79	BnC3H97
	BnaA07g00160D	BnaC07g00710D		BnC3H48	BnC3H115
	BnaA09g43820D	BnaC07g00710D		BnC3H71	BnC3H115
	BnaA07g00960D	BnaC07g01380D		BnC3H56	BnC3H131
	BnaA07g07840D	BnaC07g09790D		BnC3H74	BnC3H154
	BnaA09g26730D	BnaC07g09790D		BnC3H37	BnC3H154
	BnaA07g07880D	BnaC07g09800D		BnC3H76	BnC3H153
	BnaA07g36590D	BnaC07g11590D		BnC3H34	BnC3H111
	BnaA06g36220D	BnaC07g17750D		BnC3H25	BnC3H155
	BnaA09g17030D	BnaC07g17750D		BnC3H66	BnC3H155
	BnaA03g41160D	BnaC07g32070D		BnC3H143	BnC3H43
	BnaA01g10040D	BnaC07g35900D		BnC3H123	BnC3H108
	BnaA08g27570D	BnaC08g00330D		BnC3H88	BnC3H138
	BnaA10g02150D	BnaC08g00330D		BnC3H141	BnC3H138
	BnaA08g20910D	BnaC08g05850D		BnC3H68	BnC3H145
	BnaA08g07960D	BnaC08g09210D		BnC3H39	BnC3H58
	BnaA06g06110D	BnaC08g14160D		BnC3H149	BnC3H18
	BnaA09g41200D	BnaC08g33760D		BnC3H53	BnC3H122
	BnaA07g00160D	BnaC08g36390D		BnC3H48	BnC3H128
	BnaA09g43820D	BnaC08g36390D		BnC3H71	BnC3H128
	BnaA09g08740D	BnaC09g09020D		BnC3H83	BnC3H38
	BnaA10g29460D	BnaC09g33920D		BnC3H6	BnC3H126
	BnaA02g35100D	BnaC09g39260D		BnC3H30	BnC3H72
	BnaA03g07170D	BnaC09g39260D		BnC3H139	BnC3H72
	BnaA10g16390D	BnaC09g39260D		BnC3H147	BnC3H72
	BnaA02g01280D	BnaC09g44180D		BnC3H137	BnC3H98
	BnaA10g30000D	BnaC09g44180D		BnC3H17	BnC3H98
	BnaA10g23940D	BnaC09g47920D		BnC3H127	BnC3H45
	BnaA05g09820D	BnaCnng05170D		BnC3H91	BnC3H40
	BnaA03g28140D	BnaCnng05980D		BnC3H106	BnC3H42
	BnaA05g33310D	BnaCnng05980D		BnC3H5	BnC3H42
	BnaAnng12770D	BnaCnng05980D		BnC3H16	BnC3H42
	BnaA06g16540D	BnaCnng09540D		BnC3H121	BnC3H65
	BnaA06g22640D	BnaCnng15770D		BnC3H69	BnC3H86
between sub-genome A and A number of collinearity gene pairs: 24	BnaA02g35100D	BnaA03g07170D		BnC3H30	BnC3H139
	BnaA01g14740D	BnaA03g12910D		BnC3H140	BnC3H62
	BnaA01g26190D	BnaA03g35240D		BnC3H92	BnC3H129
	BnaA03g15190D	BnaA04g19090D		BnC3H136	BnC3H8
	BnaA03g19640D	BnaA04g24200D		BnC3H55	BnC3H116
	BnaA03g32110D	BnaA05g26890D		BnC3H103	BnC3H2
	BnaA03g29420D	BnaA05g30930D		BnC3H105	BnC3H33
	BnaA04g19090D	BnaA05g35010D		BnC3H8	BnC3H9
	BnaA06g06110D	BnaA08g25830D		BnC3H149	BnC3H22
	BnaA06g36220D	BnaA09g17030D		BnC3H25	BnC3H66
	BnaA05g08590D	BnaA09g24410D		BnC3H47	BnC3H151
	BnaA07g07830D	BnaA09g26730D		BnC3H73	BnC3H37
	BnaA07g00160D	BnaA09g43820D		BnC3H48	BnC3H71
	BnaA06g36220D	BnaA10g02150D		BnC3H25	BnC3H141
	BnaA08g27570D	BnaA10g02150D		BnC3H88	BnC3H141
	BnaA01g14740D	BnaA10g07640D		BnC3H140	BnC3H99
	BnaA03g12910D	BnaA10g07640D		BnC3H62	BnC3H99
	BnaA02g35100D	BnaA10g16390D		BnC3H30	BnC3H147
	BnaA03g07170D	BnaA10g16390D		BnC3H139	BnC3H147
	BnaA03g29420D	BnaAnng03230D		BnC3H105	BnC3H7
	BnaA05g30930D	BnaAnng03230D		BnC3H33	BnC3H7
	BnaA03g32110D	BnaAnng09240D		BnC3H103	BnC3H85
	BnaA05g26890D	BnaAnng09240D		BnC3H2	BnC3H85
	BnaA05g33310D	BnaAnng12770D		BnC3H5	BnC3H16
between sub-genome C and C number of collinearity gene pairs: 16	BnaC01g33510D	BnaC03g40930D		BnC3H93	BnC3H28
	BnaC01g39490D	BnaC03g35670D		BnC3H24	BnC3H119
	BnaC02g04370D	BnaC09g44180D		BnC3H144	BnC3H98
	BnaC02g08160D	BnaC03g09090D		BnC3H110	BnC3H132
	BnaC02g08160D	BnaC09g39260D		BnC3H110	BnC3H72
	BnaC03g18320D	BnaC04g11770D		BnC3H124	BnC3H57
	BnaC03g23530D	BnaC04g47990D		BnC3H26	BnC3H81
	BnaC03g26190D	BnaC04g00080D		BnC3H94	BnC3H11
	BnaC03g33170D	BnaCnng05980D		BnC3H146	BnC3H42
	BnaC03g34690D	BnaC05g45410D		BnC3H120	BnC3H114
	BnaC03g37400D	BnaC05g40960D		BnC3H100	BnC3H101
	BnaC03g51070D	BnaCnng15770D		BnC3H134	BnC3H86
	BnaC04g09690D	BnaC05g24480D		BnC3H133	BnC3H102
	BnaC04g11770D	BnaC04g43420D		BnC3H57	BnC3H32
	BnaC05g02070D	BnaC08g00330D		BnC3H3	BnC3H138
	BnaC07g00710D	BnaC08g36390D		BnC3H115	BnC3H128
