# Supplementary material for: Systematic analysis of CCCH zinc finger family in Brassica napus showed that BnRR-TZFs are involved in stress resistance
Source: BMC Plant Biol. 2021 Nov 23;21:555. doi: 10.1186/s12870-021-03340-8 (PMC8609832; doi:10.1186/s12870-021-03340-8)
Supplement: Supplementary file 3 — Additional file 3. (XLS 128 kb) [file 12870_2021_3340_MOESM3_ESM.xls]

## Sheet: Sheet1
Subfamily					At
Ⅰ	BnC3H1	BnC3H70			AtC3H37
	BnC3H4	BnC3H14	BnC3H57		AtC3H26/AtC3H3
	BnC3H5	BnC3H106	BnC3H63	BnC3H16	AtC3H33/AtC3H57
	BnC3H42	BnC3H146			AtC3H33/AtC3H57
	BnC3H8	BnC3H32			AtC3H26/AtC3H3
	BnC3H9	BnC3H136	BnC3H124		AtC3H3
	BnC3H11	BnC3H125	BnC3H94		AtC3H32
	BnC3H7	BnC3H33	BnC3H114		AtC3H34
	BnC3H30	BnC3H110			AtC3H58
	BnC3H65	BnC3H121			AtC3H43
	BnC3H69	BnC3H134			AtC3H67
	BnC3H72	BnC3H147			AtC3H58
	BnC3H105	BnC3H120			AtC3H34
	BnC3H132	BnC3H139			AtC3H58
Ⅱ	BnC3H10	BnC3H96			AtC3H14
	BnC3H95	BnC3H109	BnC3H117		AtC3H15
Ⅲ	BnC3H82				AtC3H1/AtC3H51
	BnC3H142
Ⅳ	BnC3H29	BnC3H140			AtC3H48
	BnC3H31	BnC3H49			AtC3H63
	BnC3H59	BnC3H60	BnC3H61	BnC3H77	AtC3H59/AtC3H62
	BnC3H62	BnC3H99			AtC3H63
V	BnC3H12
VI	BnC3H13	BnC3H102	BnC3H151		AtC3H12
	BnC3H28	BnC3H129			AtC3H39
	BnC3H37	BnC3H50			AtC3H39
	BnC3H47	BnC3H133			AtC3H28
	BnC3H74	BnC3H154			AtC3H39
	BnC3H75	BnC3H84	BnC3H153		AtC3H39
	BnC3H76	BnC3H152			AtC3H39
	BnC3H87	BnC3H90			AtC3H39
	BnC3H92	BnC3H93			AtC3H39
VII	BnC3H2	BnC3H101			AtC3H52
	BnC3H36	BnC3H113			AtC3H52
	BnC3H85	BnC3H100	BnC3H103		AtC3H36
VIII	BnC3H44	BnC3H64	BnC3H78		AtC3H6/AtC3H45/AtC3H68
Ⅸ	BnC3H3	BnC3H141			AtC3H2
	BnC3H6	BnC3H126			AtC3H6
	BnC3H15	BnC3H21	BnC3H35	BnC3H118	AtC3H29
	BnC3H17	BnC3H98			AtC3H56
	BnC3H19	BnC3H148			AtC3H47
	BnC3H25	BnC3H66	BnC3H155		AtC3H61
	BnC3H26	BnC3H55			AtC3H30
	BnC3H45	BnC3H127			AtC3H23/AtC3H54
	BnC3H56	BnC3H131			AtC3H20
	BnC3H81	BnC3H116			AtC3H30
	BnC3H88	BnC3H138			AtC3H2
	BnC3H137	BnC3H144			AtC3H56
X	BnC3H46
Ⅺ	BnC3H18	BnC3H22			AtC3H5
	BnC3H34	BnC3H111			AtC3H8
	BnC3H80	BnC3H149			AtC3H5
XII	BnC3H86
XIII	BnC3H48	BnC3H128			AtC3H21
	BnC3H71	BnC3H115			AtC3H21
XIV	BnC3H24	BnC3H104	BnC3H119		AtC3H35
	BnC3H39	BnC3H58			AtC3H35
	BnC3H68	BnC3H145			AtC3H35
	BnC3H108	BnC3H123			AtC3H35
XV	BnC3H43	BnC3H51	BnC3H143	BnC3H54	AtC3H44
Others	BnC3H20	BnC3H52			AtC3H22
	BnC3H23	BnC3H41
	BnC3H27	BnC3H130			AtC3H50
	BnC3H38	BnC3H83	BnC3H150		AtC3H19/AtC3H38
	BnC3H40	BnC3H91	BnC3H135		AtC3H27
	BnC3H53	BnC3H67	BnC3H122		AtC3H22
	BnC3H73
	BnC3H79	BnC3H97			AtC3H16
	BnC3H89	BnC3H112	BnC3H107		AtC3H24

## Sheet: Sheet2
Sub					Cover of CDS %	Identify of protein %	Ka	Ks	Ka/Ks	Mode of Selection	Date (Mya)	Duplicate Type	duplication
	AtC3H3	1	BnC3H136	BnC3H124	94	92	0.0261588	0.0626178	0.417754	negative selection	2.08726		double
	AtC3H3	2	BnC3H57	BnC3H9	89	85	0.03083	0.0878078	0.351108	negative selection	2.92693		double
	AtC3H3/AtC3H26	3	BnC3H4	BnC3H14	95	93	0.0210579	0.0951334	0.221351	negative selection	3.17111		double
	AtC3H3/AtC3H26	4	BnC3H8	BnC3H32	81	97	0.0841488	0.144114	0.583905	negative selection	4.80379		double
	AtC3H32	5	BnC3H11	BnC3H125	88	95	0.0111188	0.0463021	0.240136	negative selection	1.5434		triple
		6	BnC3H94	BnC3H125	75	77	0.170627	0.457369	0.373063	negative selection	15.2456
		7	BnC3H94	BnC3H11	55	76	0.174314	0.443981	0.392617	negative selection	14.7994
	AtC3H33/AtC3H57	8	BnC3H5	BnC3H106	72	85	0.0496568	0.251668	0.197311	negative selection	8.38893		quadriplex
		9	BnC3H106	BnC3H63	83	89	0.0456962	0.229179	0.199391	negative selection	7.63929
		10	BnC3H63	BnC3H16	100	99	0.00116414	0.0076629	0.15192	negative selection	0.25543
		11	BnC3H16	BnC3H5	91	85	0.0347659	0.230951	0.150533	negative selection	7.69838
		12	BnC3H5	BnC3H63	87	85	0.0360081	0.220686	0.163165	negative selection	7.3562
		13	BnC3H106	BnC3H16	98	89	0.0444157	0.229001	0.193955	negative selection	7.63335
	AtC3H33/AtC3H57	14	BnC3H42	BnC3H146	83	86	0.0442077	0.229467	0.192654	negative selection	7.6489		double
	AtC3H34	15	BnC3H7	BnC3H33	89	81	0.0705066	0.410167	0.171897	negative selection	13.6722		triple
		16	BnC3H33	BnC3H114	99	96	0.00935968	0.139674	0.0670112	negative selection	4.65578
		17	BnC3H114	BnC3H7	93	81	0.0829027	0.432884	0.191512	negative selection	14.4295
	AtC3H34	18	BnC3H105	BnC3H120	93	95	0.0203161	0.0944931	0.215001	negative selection	3.14977		double
	AtC3H37	19	BnC3H1	BnC3H70	95	97	0.00582648	0.0709345	0.082139	negative selection	2.36448		double
	AtC3H43	20	BnC3H65	BnC3H121	100	96	0.0181438	0.0455644	0.3982	negative selection	1.51881		double
	AtC3H58	21	BnC3H132	BnC3H139	100	98	0.0121966	0.0416145	0.293084	negative selection	1.38715		double
	AtC3H58	22	BnC3H30	BnC3H110	88	87	0.0447979	0.118063	0.379442	negative selection	3.93542		double
	AtC3H58	23	BnC3H72	BnC3H147	100	95	0.0200734	0.101103	0.198545	negative selection	3.37009		double
	AtC3H67	24	BnC3H69	BnC3H134	95	92	0.0196107	0.124529	0.157479	negative selection	4.15096		double
Ⅱ	AtC3H14	25	BnC3H10	BnC3H96	93	97	0.0141164	0.150809	0.0936044	negative selection	5.02697		double
	AtC3H15	26	BnC3H95	BnC3H109	93	96	0.00557883	0.0657698	0.0848235	negative selection	2.19233		double
Ⅲ	AtC3H1/AtC3H51	27	BnC3H82	BnC3H142	99	92	0.0204116	0.109239	0.186853	negative selection	3.64129		double
Ⅳ	AtC3H48	28	BnC3H29	BnC3H140	100	97	0.00728224	0.061873	0.117697	negative selection	2.06243		double
	AtC3H59/AtC3H62	29	BnC3H59	BnC3H60	89	88	0.0496004	0.167838	0.295525	negative selection	5.59461		quadriplex
		30	BnC3H60	BnC3H61	85	91	0.0454998	0.0790204	0.575799	negative selection	2.63401
		31	BnC3H61	BnC3H77	85	88	0.0605125	0.203042	0.298029	negative selection	6.76807
		32	BnC3H77	BnC3H59	89	88	0.0474211	0.167251	0.283532	negative selection	5.57504
		33	BnC3H59	BnC3H61	78	88	0.0347762	0.12288	0.283011	negative selection	4.09598
		34	BnC3H60	BnC3H77	100	96	0.0184294	0.0776479	0.237346	negative selection	2.58826
	AtC3H63	35	BnC3H62	BnC3H99	70	84	0.0498452	0.325159	0.153295	negative selection	10.8386		double
	AtC3H63	36	BnC3H29	BnC3H140	94	97	0.00728224	0.061873	0.117697	negative selection	2.06243		double
Ⅴ
Ⅵ	AtC3H12	37	BnC3H13	BnC3H102	70	83	0.0568929	0.343149	0.165796	negative selection	11.4383		triple
		38	BnC3H102	BnC3H151	96	66	0.105058	0.267163	0.393237	negative selection	8.90543		triple
		39	BnC3H151	BnC3H13	53	72	0.137679	0.434126	0.31714	negative selection	14.4709		triple
	AtC3H28	40	BnC3H47	BnC3H133	88	80	0.0552118	0.140674	0.392482	negative selection	4.68912		double
	AtC3H39	41	BnC3H28	BnC3H129	95	91	0.0172457	0.13882	0.124231	negative selection	4.62733		double
	AtC3H39	42	BnC3H37	BnC3H50	71	89	0.0424976	0.017858	2.37975	positive selection	0.595266		double
	AtC3H39	43	BnC3H74	BnC3H154	94	88	0.0266744	0.0337847	0.78954	negative selection	1.12616		double
	AtC3H39	44	BnC3H75	BnC3H84	100	98	0.00875648	0.0228763	0.382775	negative selection	0.762545		triple
		45	BnC3H84	BnC3H153	79	75	0.0887987	0.124451	0.713524	negative selection	4.14836
		46	BnC3H153	BnC3H75	71	75	0.090204	0.140714	0.641045	negative selection	4.69046
	AtC3H39	47	BnC3H76	BnC3H152	100	60	0.062364	0.0504922	1.23512	positive selection	1.68307		double
	AtC3H39	48	BnC3H92	BnC3H93	100	93	0.0122165	0.137554	0.0888123	negative selection	4.58514		double
Ⅶ	AtC3H36	49	BnC3H85	BnC3H100	58	85	0.0558676	0.504582	0.110721	negative selection	16.8194		triple
		50	BnC3H100	BnC3H103	90	95	0.0312693	0.120453	0.259597	negative selection	4.01511
		51	BnC3H103	BnC3H85	77	86	0.0506647	0.525437	0.0964241	negative selection	17.5146
	AtC3H52	52	BnC3H2	BnC3H101	96	98	0	0.109108	0	negative selection	3.63694		double
	AtC3H52	53	BnC3H36	BnC3H113	51	68	0.0892237	0.139919	0.637679	negative selection	4.66398		double
Ⅷ	AtC3H6/AtC3H45/AtC3H68	54	BnC3H44	BnC3H64	97	90	0.0550967	0.0635974	0.866335	negative selection	2.11991		double
Ⅸ	AtC3H2	55	BnC3H3	BnC3H141	100	96	0.014126	0.0660597	0.213838	negative selection	2.20199		double
	AtC3H2	56	BnC3H88	BnC3H138	94	86	0.0270978	0.192936	0.140449	negative selection	6.43121		double
	AtC3H6	57	BnC3H6	BnC3H126	83	91	0.0223145	0.178341	0.125122	negative selection	5.94471		double
	AtC3H20	58	BnC3H56	BnC3H131	86	97	0.0151	0.109201	0.138278	negative selection	3.64003		double
	AtC3H23/AtC3H54	59	BnC3H45	BnC3H127	100	98	0.00882493	0.0882908	0.099953	negative selection	2.94303		double
	AtC3H29	60	BnC3H15	BnC3H21	89	92	0.0202715	0.150957	0.134287	negative selection	5.03189		quadriplex
		61	BnC3H21	BnC3H35	90	80	0.0873927	0.36942	0.236567	negative selection	12.314
		62	BnC3H35	BnC3H118	66	88	0.0481566	0.157056	0.306621	negative selection	5.2352
		63	BnC3H118	BnC3H15	88	80	0.0872063	0.365176	0.238806	negative selection	12.1725
		64	BnC3H15	BnC3H35	88	80	0.106231	0.389309	0.272869	negative selection	12.977
		65	BnC3H21	BnC3H118	57	80	0.0970363	0.312871	0.310148	negative selection	10.429
	AtC3H30	66	BnC3H26	BnC3H55	97	94	0.0300378	0.133848	0.224416	negative selection	4.46161		double
	AtC3H30	67	BnC3H81	BnC3H116	100	94	0.00624774	0.132485	0.0471582	negative selection	4.41616		double
	AtC3H47	68	BnC3H19	BnC3H148	96	98	0.00644213	0.0784663	0.0821006	negative selection	2.61554		double
	AtC3H56	69	BnC3H17	BnC3H98	96	92	0.00725432	0.118142	0.0614034	negative selection	3.93807		double
	AtC3H56	70	BnC3H137	BnC3H144	69	90	0.0325494	0.163777	0.198742	negative selection	5.45925		double
	AtC3H61	71	BnC3H25	BnC3H66	77	76	0.105308	0.38087	0.276494	negative selection	12.6957		triple
		72	BnC3H66	BnC3H155	100	76	0.0965977	0.338364	0.285484	negative selection	11.2788
		73	BnC3H155	BnC3H25	100	94	0.0273379	0.0522762	0.522951	negative selection	1.74254
Ⅹ
XI	AtC3H5	74	BnC3H18	BnC3H22	50	82	0.0586313	0.162699	0.360366	negative selection	5.42331		double
	AtC3H8	75	BnC3H34	BnC3H111	97	96	0.00897677	0.0983942	0.0912327	negative selection	3.27981		double
XII
XIII	AtC3H21	76	BnC3H48	BnC3H128	77	96	0.0165579	0.308314	0.0537046	negative selection	10.2771		double
	AtC3H21	77	BnC3H71	BnC3H115	92	96	0.0224112	0.295709	0.0757879	negative selection	9.85697		double
XIV	AtC3H35	78	BnC3H24	BnC3H104	54	82	0.0737449	0.529482	0.139277	negative selection	17.6494		triple
		79	BnC3H104	BnC3H119	96	98	0.00437798	0.0870146	0.0503131	negative selection	2.90049
		80	BnC3H119	BnC3H24	60	81	0.072186	0.52921	0.136403	negative selection	17.6403
	AtC3H35	81	BnC3H39	BnC3H58	86	97	0.0755538	0.172781	0.43728	negative selection	5.75937		double
	AtC3H35	82	BnC3H68	BnC3H145	74	91	0.180606	0.387434	0.46616	negative selection	12.9145		double
	AtC3H35	83	BnC3H108	BnC3H123	64	71	0.366149	0.61234	0.597951	negative selection	20.4113		double
XV	AtC3H44	84	BnC3H43	BnC3H51	87	78	0.0798381	0.190173	0.419817	negative selection	6.33911		quadriplex
		85	BnC3H51	BnC3H143	75	77	0.0752629	0.161242	0.46677	negative selection	5.37473
		86	BnC3H143	BnC3H54	88	72	0.0944258	0.196949	0.479444	negative selection	6.56495
		87	BnC3H54	BnC3H43	82	64	0.101016	0.232381	0.434701	negative selection	7.74602
		88	BnC3H43	BnC3H143	80	91	0.0231007	0.0622347	0.371187	negative selection	2.07449
		89	BnC3H51	BnC3H54	93	90	0.0409236	0.0689343	0.593661	negative selection	2.29781
Others	AtC3H16	90	BnC3H79	BnC3H97	96	96	0.0143229	0.0748751	0.19129	negative selection	2.49584		double
	AtC3H19/AtC3H38	91	BnC3H83	BnC3H38	93	85	0.0499436	0.106147	0.470514	negative selection	3.53823		double
	AtC3H22	92	BnC3H20	BnC3H52	99	96	0.00804945	0.0528077	0.152429	negative selection	1.76026		double
	AtC3H22	93	BnC3H67	BnC3H53	100	92	0.0207297	0.138474	0.149701	negative selection	4.61581		triple
		94	BnC3H67	BnC3H122	95	92	0.0277689	0.145751	0.190522	negative selection	4.85838
		95	BnC3H122	BnC3H53	97	97	0.0121058	0.0346155	0.349721	negative selection	1.15385
	AtC3H24	96	BnC3H89	BnC3H112	97	95	0.0175097	0.136576	0.128205	negative selection	4.55252		double
	AtC3H27	97	BnC3H40	BnC3H91	98	90	0.0608669	0.119462	0.509507	negative selection	3.98208		double
	AtC3H50	98	BnC3H130	BnC3H27	63	78	0.459332	0.529489	0.867502	negative selection	17.6496		double

## Sheet: sheet3
Sub			Chr			Cover of CDS %	Identify of protein %	Ka	Ks	Ka/Ks	Mode of Selection	Date (Mya)	Duplicate Type	duplication
Ⅰ	AtC3H3	1	A03/C03	BnC3H136	BnC3H124	94	92	0.0261588	0.0626178	0.417754	negative selection	2.08726	segmental duplication	double	蓝线
	AtC3H3	2	C04/A05	BnC3H57	BnC3H9	89	85	0.03083	0.0878078	0.351108	negative selection	2.92693		double
	AtC3H3/AtC3H26	3	C05/Ann	BnC3H4	BnC3H14	95	93	0.0210579	0.0951334	0.221351	negative selection	3.17111		double
	AtC3H3/AtC3H26	4	A04/C04	BnC3H8	BnC3H32	81	97	0.0841488	0.144114	0.583905	negative selection	4.80379		double
	AtC3H32	5	C04/A05	BnC3H11	BnC3H125	88	95	0.0111188	0.0463021	0.240136	negative selection	1.5434		triple	红线
		6	C03/A05	BnC3H94	BnC3H125	75	77	0.170627	0.457369	0.373063	negative selection	15.2456
		7	C03/C04	BnC3H94	BnC3H11	55	76	0.174314	0.443981	0.392617	negative selection	14.7994
	AtC3H33/AtC3H57	8	A05/A03	BnC3H5	BnC3H106	72	85	0.0496568	0.251668	0.197311	negative selection	8.38893		quadriplex	绿线
		9	A03/Cnn	BnC3H106	BnC3H63	83	89	0.0456962	0.229179	0.199391	negative selection	7.63929
		10	Cnn/Ann	BnC3H63	BnC3H16	100	99	0.00116414	0.0076629	0.15192	negative selection	0.25543
		11	Ann/A05	BnC3H16	BnC3H5	91	85	0.0347659	0.230951	0.150533	negative selection	7.69838
		12	A05/Cnn	BnC3H5	BnC3H63	87	85	0.0360081	0.220686	0.163165	negative selection	7.3562
		13	A03/Ann	BnC3H106	BnC3H16	98	89	0.0444157	0.229001	0.193955	negative selection	7.63335
	AtC3H33/AtC3H57	14	Cnn/C03	BnC3H42	BnC3H146	83	86	0.0442077	0.229467	0.192654	negative selection	7.6489		double
	AtC3H34	15	Ann/A05	BnC3H7	BnC3H33	89	81	0.0705066	0.410167	0.171897	negative selection	13.6722		triple
		16	A05/C05	BnC3H33	BnC3H114	99	96	0.00935968	0.139674	0.0670112	negative selection	4.65578
		17	C05/Ann	BnC3H114	BnC3H7	93	81	0.0829027	0.432884	0.191512	negative selection	14.4295
	AtC3H34	18	A03/C03	BnC3H105	BnC3H120	93	95	0.0203161	0.0944931	0.215001	negative selection	3.14977		double
	AtC3H37	19	A05/C05	BnC3H1	BnC3H70	95	97	0.00582648	0.0709345	0.082139	negative selection	2.36448		double
	AtC3H43	20	Cnn/A06	BnC3H65	BnC3H121	100	96	0.0181438	0.0455644	0.3982	negative selection	1.51881		double
	AtC3H58	21	C03/A03	BnC3H132	BnC3H139	100	98	0.0121966	0.0416145	0.293084	negative selection	1.38715		double
	AtC3H58	22	A03/C02	BnC3H30	BnC3H110	88	87	0.0447979	0.118063	0.379442	negative selection	3.93542		double
	AtC3H58	23	C09/A10	BnC3H72	BnC3H147	100	95	0.0200734	0.101103	0.198545	negative selection	3.37009		double
	AtC3H67	24	A06/C03	BnC3H69	BnC3H134	95	92	0.0196107	0.124529	0.157479	negative selection	4.15096		double
Ⅱ	AtC3H14	25	C06/A07	BnC3H10	BnC3H96	93	97	0.0141164	0.150809	0.0936044	negative selection	5.02697		double
	AtC3H15	26	A07/C06	BnC3H95	BnC3H109	93	96	0.00557883	0.0657698	0.0848235	negative selection	2.19233		double
Ⅲ	AtC3H1/AtC3H51	27	C05/A10	BnC3H82	BnC3H142	99	92	0.0204116	0.109239	0.186853	negative selection	3.64129		double
Ⅳ	AtC3H48/AtC3H63	28	C01/A01	BnC3H29	BnC3H140	100	97	0.00728224	0.061873	0.117697	negative selection	2.06243		double
	AtC3H59/AtC3H62	29	C04/C04	BnC3H59	BnC3H60	89	88	0.0496004	0.167838	0.295525	negative selection	5.59461		quadriplex
		30	C04/C04	BnC3H60	BnC3H61	85	91	0.0454998	0.0790204	0.575799	negative selection	2.63401
		31	C04/A04	BnC3H61	BnC3H77	85	88	0.0605125	0.203042	0.298029	negative selection	6.76807
		32	A04/C04	BnC3H77	BnC3H59	89	88	0.0474211	0.167251	0.283532	negative selection	5.57504
		33	C04/C04	BnC3H59	BnC3H61	78	88	0.0347762	0.12288	0.283011	negative selection	4.09598
		34	C04/A04	BnC3H60	BnC3H77	100	96	0.0184294	0.0776479	0.237346	negative selection	2.58826
	AtC3H63	35	A03/A10	BnC3H62	BnC3H99	70	84	0.0498452	0.325159	0.153295	negative selection	10.8386		double
Ⅵ	AtC3H12	37	A05/C05	BnC3H13	BnC3H102	70	83	0.0568929	0.343149	0.165796	negative selection	11.4383		triple
		38	C05/A09	BnC3H102	BnC3H151	96	66	0.105058	0.267163	0.393237	negative selection	8.90543		triple
		39	A09/A05	BnC3H151	BnC3H13	53	72	0.137679	0.434126	0.31714	negative selection	14.4709		triple
	AtC3H28	40	A05/C04	BnC3H47	BnC3H133	88	80	0.0552118	0.140674	0.392482	negative selection	4.68912		double
	AtC3H39	41	C03/A03	BnC3H28	BnC3H129	95	91	0.0172457	0.13882	0.124231	negative selection	4.62733		double
	AtC3H39	42	A09/Cnn	BnC3H37	BnC3H50	71	89	0.0424976	0.017858	2.37975	positive selection	0.595266		double
	AtC3H39	43	A07/C07	BnC3H74	BnC3H154	94	88	0.0266744	0.0337847	0.78954	negative selection	1.12616		double
	AtC3H39	44	A07/A02	BnC3H75	BnC3H84	100	98	0.00875648	0.0228763	0.382775	negative selection	0.762545		triple
		45	A02/C07	BnC3H84	BnC3H153	79	75	0.0887987	0.124451	0.713524	negative selection	4.14836
		46	C07/A07	BnC3H153	BnC3H75	71	75	0.090204	0.140714	0.641045	negative selection	4.69046
	AtC3H39	47	A07/C07	BnC3H76	BnC3H152	100	60	0.062364	0.0504922	1.23512	positive selection	1.68307		double
	AtC3H39	48	A01/C01	BnC3H92	BnC3H93	100	93	0.0122165	0.137554	0.0888123	negative selection	4.58514		double
Ⅶ	AtC3H36	49	Ann/C03	BnC3H85	BnC3H100	58	85	0.0558676	0.504582	0.110721	negative selection	16.8194		triple
		50	C03/A03	BnC3H100	BnC3H103	90	95	0.0312693	0.120453	0.259597	negative selection	4.01511
		51	A03/Ann	BnC3H103	BnC3H85	77	86	0.0506647	0.525437	0.0964241	negative selection	17.5146
	AtC3H52	52	A05/C05	BnC3H2	BnC3H101	96	98	0	0.109108	0	negative selection	3.63694		double
	AtC3H52	53	Cnn/Ann	BnC3H36	BnC3H113	51	68	0.0892237	0.139919	0.637679	negative selection	4.66398		double
Ⅷ	AtC3H6/AtC3H45/AtC3H68	54	A06/C05	BnC3H44	BnC3H64	97	90	0.0550967	0.0635974	0.866335	negative selection	2.11991		double
Ⅸ	AtC3H2	55	C05/A10	BnC3H3	BnC3H141	100	96	0.014126	0.0660597	0.213838	negative selection	2.20199		double
	AtC3H2	56	A08/C08	BnC3H88	BnC3H138	94	86	0.0270978	0.192936	0.140449	negative selection	6.43121		double
	AtC3H6	57	A10/C09	BnC3H6	BnC3H126	83	91	0.0223145	0.178341	0.125122	negative selection	5.94471		double
	AtC3H20	58	A07/C07	BnC3H56	BnC3H131	86	97	0.0151	0.109201	0.138278	negative selection	3.64003		double
	AtC3H23/AtC3H54	59	C09/A10	BnC3H45	BnC3H127	100	98	0.00882493	0.0882908	0.099953	negative selection	2.94303		double
	AtC3H29	60	A05/Cnn	BnC3H15	BnC3H21	89	92	0.0202715	0.150957	0.134287	negative selection	5.03189		quadriplex
		61	Cnn/C03	BnC3H21	BnC3H35	90	80	0.0873927	0.36942	0.236567	negative selection	12.314
		62	C03/A03	BnC3H35	BnC3H118	66	88	0.0481566	0.157056	0.306621	negative selection	5.2352
		63	A03/A05	BnC3H118	BnC3H15	88	80	0.0872063	0.365176	0.238806	negative selection	12.1725
		64	A05/C03	BnC3H15	BnC3H35	88	80	0.106231	0.389309	0.272869	negative selection	12.977
		65	Cnn/A03	BnC3H21	BnC3H118	57	80	0.0970363	0.312871	0.310148	negative selection	10.429
	AtC3H30	66	C03/A03	BnC3H26	BnC3H55	97	94	0.0300378	0.133848	0.224416	negative selection	4.46161		double
	AtC3H30	67	C04/A04	BnC3H81	BnC3H116	100	94	0.00624774	0.132485	0.0471582	negative selection	4.41616		double
	AtC3H47	68	A05/C08	BnC3H19	BnC3H148	96	98	0.00644213	0.0784663	0.0821006	negative selection	2.61554		double
	AtC3H56	69	A10/C09	BnC3H17	BnC3H98	96	92	0.00725432	0.118142	0.0614034	negative selection	3.93807		double
	AtC3H56	70	A02/C02	BnC3H137	BnC3H144	69	90	0.0325494	0.163777	0.198742	negative selection	5.45925		double
	AtC3H61	71	A06/A09	BnC3H25	BnC3H66	77	76	0.105308	0.38087	0.276494	negative selection	12.6957		triple
		72	A09/C07	BnC3H66	BnC3H155	100	76	0.0965977	0.338364	0.285484	negative selection	11.2788
		73	C07/A06	BnC3H155	BnC3H25	100	94	0.0273379	0.0522762	0.522951	negative selection	1.74254
XI	AtC3H5	74	C08/A08	BnC3H18	BnC3H22	50	82	0.0586313	0.162699	0.360366	negative selection	5.42331		double
	AtC3H8	75	A07/C07	BnC3H34	BnC3H111	97	96	0.00897677	0.0983942	0.0912327	negative selection	3.27981		double
XIII	AtC3H21	76	A07/C08	BnC3H48	BnC3H128	77	96	0.0165579	0.308314	0.0537046	negative selection	10.2771		double
	AtC3H21	77	A09/C07	BnC3H71	BnC3H115	92	96	0.0224112	0.295709	0.0757879	negative selection	9.85697		double
XIV	AtC3H35	78	C01/A03	BnC3H24	BnC3H104	54	82	0.0737449	0.529482	0.139277	negative selection	17.6494		triple
		79	A03/C03	BnC3H104	BnC3H119	96	98	0.00437798	0.0870146	0.0503131	negative selection	2.90049
		80	C03/C01	BnC3H119	BnC3H24	60	81	0.072186	0.52921	0.136403	negative selection	17.6403
	AtC3H35	81	A08/C08	BnC3H39	BnC3H58	86	97	0.0755538	0.172781	0.43728	negative selection	5.75937		double
	AtC3H35	82	A08/C08	BnC3H68	BnC3H145	74	91	0.180606	0.387434	0.46616	negative selection	12.9145		double
	AtC3H35	83	C07/A01	BnC3H108	BnC3H123	64	71	0.366149	0.61234	0.597951	negative selection	20.4113		double
XV	AtC3H44	84	C07/A09	BnC3H43	BnC3H51	87	78	0.0798381	0.190173	0.419817	negative selection	6.33911		quadriplex
		85	A09/A03	BnC3H51	BnC3H143	75	77	0.0752629	0.161242	0.46677	negative selection	5.37473
		86	A03/C08	BnC3H143	BnC3H54	88	72	0.0944258	0.196949	0.479444	negative selection	6.56495
		87	C08/C07	BnC3H54	BnC3H43	82	64	0.101016	0.232381	0.434701	negative selection	7.74602
		88	C07/A03	BnC3H43	BnC3H143	80	91	0.0231007	0.0622347	0.371187	negative selection	2.07449
		89	A09/C08	BnC3H51	BnC3H54	93	90	0.0409236	0.0689343	0.593661	negative selection	2.29781
Others	AtC3H16	90	A07/C06	BnC3H79	BnC3H97	96	96	0.0143229	0.0748751	0.19129	negative selection	2.49584		double
	AtC3H19/AtC3H38	91	A09/C09	BnC3H83	BnC3H38	93	85	0.0499436	0.106147	0.470514	negative selection	3.53823		double
	AtC3H22	92	Ann/Ann	BnC3H20	BnC3H52	99	96	0.00804945	0.0528077	0.152429	negative selection	1.76026		double
	AtC3H22	93	Cnn/A09	BnC3H67	BnC3H53	100	92	0.0207297	0.138474	0.149701	negative selection	4.61581		triple
		94	Cnn/C08	BnC3H67	BnC3H122	95	92	0.0277689	0.145751	0.190522	negative selection	4.85838
		95	C08/A09	BnC3H122	BnC3H53	97	97	0.0121058	0.0346155	0.349721	negative selection	1.15385
	AtC3H24	96	C04/A07	BnC3H89	BnC3H112	97	95	0.0175097	0.136576	0.128205	negative selection	4.55252		double
	AtC3H27	97	Cnn/A05	BnC3H40	BnC3H91	98	90	0.0608669	0.119462	0.509507	negative selection	3.98208		double
	AtC3H50	98	A03/Cnn	BnC3H130	BnC3H27	63	78	0.459332	0.529489	0.867502	negative selection	17.6496		double

## Sheet: sheet4
Sub			Chr			Cover of CDS %	Identify of protein %	Ka	Ks	Ka/Ks	Mode of Selection	Date (Mya)	Duplicate Type	duplication	蓝线	红线	绿线
Ⅰ	AtC3H3	1	A03/C03	BnC3H136	BnC3H124	94	92	0.0261588	0.0626178	0.417754	negative selection	2.08726	segmental duplication	double	1
	AtC3H3	2	C04/A05	BnC3H57	BnC3H9	89	85	0.03083	0.0878078	0.351108	negative selection	2.92693		double	2
	AtC3H3/AtC3H26	4	A04/C04	BnC3H8	BnC3H32	81	97	0.0841488	0.144114	0.583905	negative selection	4.80379		double	3
	AtC3H32	5	C04/A05	BnC3H11	BnC3H125	88	95	0.0111188	0.0463021	0.240136	negative selection	1.5434		triple		1
		6	C03/A05	BnC3H94	BnC3H125	75	77	0.170627	0.457369	0.373063	negative selection	15.2456		triple
		7	C03/C04	BnC3H94	BnC3H11	55	76	0.174314	0.443981	0.392617	negative selection	14.7994		triple
	AtC3H33/AtC3H57	8	A05/A03	BnC3H5	BnC3H106	72	85	0.0496568	0.251668	0.197311	negative selection	8.38893		double	4
	AtC3H34	16	A05/C05	BnC3H33	BnC3H114	99	96	0.00935968	0.139674	0.0670112	negative selection	4.65578		double	5
	AtC3H34	18	A03/C03	BnC3H105	BnC3H120	93	95	0.0203161	0.0944931	0.215001	negative selection	3.14977		double	6
	AtC3H37	19	A05/C05	BnC3H1	BnC3H70	95	97	0.00582648	0.0709345	0.082139	negative selection	2.36448		double	7
	AtC3H58	21	C03/A03	BnC3H132	BnC3H139	100	98	0.0121966	0.0416145	0.293084	negative selection	1.38715		double	8
	AtC3H58	22	A02/C02	BnC3H30	BnC3H110	88	87	0.0447979	0.118063	0.379442	negative selection	3.93542		double	9
	AtC3H58	23	C09/A10	BnC3H72	BnC3H147	100	95	0.0200734	0.101103	0.198545	negative selection	3.37009		double	10
	AtC3H67	24	A06/C03	BnC3H69	BnC3H134	95	92	0.0196107	0.124529	0.157479	negative selection	4.15096		double	11
Ⅱ	AtC3H14	25	C06/A07	BnC3H10	BnC3H96	93	97	0.0141164	0.150809	0.0936044	negative selection	5.02697		double	12
	AtC3H15	26	A07/C06	BnC3H95	BnC3H109	93	96	0.00557883	0.0657698	0.0848235	negative selection	2.19233		double	13
Ⅲ	AtC3H1/AtC3H51	27	C05/A10	BnC3H82	BnC3H142	99	92	0.0204116	0.109239	0.186853	negative selection	3.64129		double	14
Ⅳ	AtC3H48/AtC3H63	28	C01/A01	BnC3H29	BnC3H140	100	97	0.00728224	0.061873	0.117697	negative selection	2.06243		double	15
	AtC3H59/AtC3H62	29	C04/C04	BnC3H59	BnC3H60	89	88	0.0496004	0.167838	0.295525	negative selection	5.59461		quadriplex			1
		30	C04/C04	BnC3H60	BnC3H61	85	91	0.0454998	0.0790204	0.575799	negative selection	2.63401		quadriplex
		31	C04/A04	BnC3H61	BnC3H77	85	88	0.0605125	0.203042	0.298029	negative selection	6.76807		quadriplex
		32	A04/C04	BnC3H77	BnC3H59	89	88	0.0474211	0.167251	0.283532	negative selection	5.57504		quadriplex
		33	C04/C04	BnC3H59	BnC3H61	78	88	0.0347762	0.12288	0.283011	negative selection	4.09598		quadriplex
		34	C04/A04	BnC3H60	BnC3H77	100	96	0.0184294	0.0776479	0.237346	negative selection	2.58826		quadriplex
	AtC3H63	35	A03/A10	BnC3H62	BnC3H99	70	84	0.0498452	0.325159	0.153295	negative selection	10.8386		double（待）	16
Ⅵ	AtC3H12	37	A05/C05	BnC3H13	BnC3H102	70	83	0.0568929	0.343149	0.165796	negative selection	11.4383		triple		2
		38	C05/A09	BnC3H102	BnC3H151	96	66	0.105058	0.267163	0.393237	negative selection	8.90543		triple
		39	A09/A05	BnC3H151	BnC3H13	53	72	0.137679	0.434126	0.31714	negative selection	14.4709		triple
	AtC3H28	40	A05/C04	BnC3H47	BnC3H133	88	80	0.0552118	0.140674	0.392482	negative selection	4.68912		double	17
	AtC3H39	41	C03/A03	BnC3H28	BnC3H129	95	91	0.0172457	0.13882	0.124231	negative selection	4.62733		double	18
	AtC3H39	43	A07/C07	BnC3H74	BnC3H154	94	88	0.0266744	0.0337847	0.78954	negative selection	1.12616		double	19
	AtC3H39	44	A07/A02	BnC3H75	BnC3H84	100	98	0.00875648	0.0228763	0.382775	negative selection	0.762545		triple		3
		45	A02/C07	BnC3H84	BnC3H153	79	75	0.0887987	0.124451	0.713524	negative selection	4.14836		triple
		46	C07/A07	BnC3H153	BnC3H75	71	75	0.090204	0.140714	0.641045	negative selection	4.69046		triple
	AtC3H39	47	A07/C07	BnC3H76	BnC3H152	100	60	0.062364	0.0504922	1.23512	positive selection	1.68307		double	20
	AtC3H39	48	A01/C01	BnC3H92	BnC3H93	100	93	0.0122165	0.137554	0.0888123	negative selection	4.58514		double	21
Ⅶ	AtC3H36	50	C03/A03	BnC3H100	BnC3H103	90	95	0.0312693	0.120453	0.259597	negative selection	4.01511		double	22
	AtC3H52	52	A05/C05	BnC3H2	BnC3H101	96	98	0	0.109108	0	negative selection	3.63694		double	23
Ⅷ	AtC3H6/AtC3H45/AtC3H68	54	A06/C05	BnC3H44	BnC3H64	97	90	0.0550967	0.0635974	0.866335	negative selection	2.11991		double	24
Ⅸ	AtC3H2	55	C05/A10	BnC3H3	BnC3H141	100	96	0.014126	0.0660597	0.213838	negative selection	2.20199		double	25
	AtC3H2	56	A08/C08	BnC3H88	BnC3H138	94	86	0.0270978	0.192936	0.140449	negative selection	6.43121		double	26
	AtC3H6	57	A10/C09	BnC3H6	BnC3H126	83	91	0.0223145	0.178341	0.125122	negative selection	5.94471		double	27
	AtC3H20	58	A07/C07	BnC3H56	BnC3H131	86	97	0.0151	0.109201	0.138278	negative selection	3.64003		double	28
	AtC3H23/AtC3H54	59	C09/A10	BnC3H45	BnC3H127	100	98	0.00882493	0.0882908	0.099953	negative selection	2.94303		double	29
	AtC3H29	62	C03/A03	BnC3H35	BnC3H118	66	88	0.0481566	0.157056	0.306621	negative selection	5.2352		triple		4
		63	A03/A05	BnC3H118	BnC3H15	88	80	0.0872063	0.365176	0.238806	negative selection	12.1725		triple
		64	A05/C03	BnC3H15	BnC3H35	88	80	0.106231	0.389309	0.272869	negative selection	12.977		triple
	AtC3H30	66	C03/A03	BnC3H26	BnC3H55	97	94	0.0300378	0.133848	0.224416	negative selection	4.46161		double	30
	AtC3H30	67	C04/A04	BnC3H81	BnC3H116	100	94	0.00624774	0.132485	0.0471582	negative selection	4.41616		double	31
	AtC3H47	68	A05/C08	BnC3H19	BnC3H148	96	98	0.00644213	0.0784663	0.0821006	negative selection	2.61554		double	32
	AtC3H56	69	A10/C09	BnC3H17	BnC3H98	96	92	0.00725432	0.118142	0.0614034	negative selection	3.93807		double	33
	AtC3H56	70	A02/C02	BnC3H137	BnC3H144	69	90	0.0325494	0.163777	0.198742	negative selection	5.45925		double	34
	AtC3H61	71	A06/A09	BnC3H25	BnC3H66	77	76	0.105308	0.38087	0.276494	negative selection	12.6957		triple		5
		72	A09/C07	BnC3H66	BnC3H155	100	76	0.0965977	0.338364	0.285484	negative selection	11.2788		triple
		73	C07/A06	BnC3H155	BnC3H25	100	94	0.0273379	0.0522762	0.522951	negative selection	1.74254		triple
XI	AtC3H5	74	C08/A08	BnC3H18	BnC3H22	50	82	0.0586313	0.162699	0.360366	negative selection	5.42331		double	35
	AtC3H8	75	A07/C07	BnC3H34	BnC3H111	97	96	0.00897677	0.0983942	0.0912327	negative selection	3.27981		double	36
XIII	AtC3H21	76	A07/C08	BnC3H48	BnC3H128	77	96	0.0165579	0.308314	0.0537046	negative selection	10.2771		double	37
	AtC3H21	77	A09/C07	BnC3H71	BnC3H115	92	96	0.0224112	0.295709	0.0757879	negative selection	9.85697		double	38
XIV	AtC3H35	78	C01/A03	BnC3H24	BnC3H104	54	82	0.0737449	0.529482	0.139277	negative selection	17.6494		triple		6
		79	A03/C03	BnC3H104	BnC3H119	96	98	0.00437798	0.0870146	0.0503131	negative selection	2.90049		triple
		80	C03/C01	BnC3H119	BnC3H24	60	81	0.072186	0.52921	0.136403	negative selection	17.6403		triple
	AtC3H35	81	A08/C08	BnC3H39	BnC3H58	86	97	0.0755538	0.172781	0.43728	negative selection	5.75937		double	39
	AtC3H35	82	A08/C08	BnC3H68	BnC3H145	74	91	0.180606	0.387434	0.46616	negative selection	12.9145		double	40
	AtC3H35	83	C07/A01	BnC3H108	BnC3H123	64	71	0.366149	0.61234	0.597951	negative selection	20.4113		double	41
XV	AtC3H44	84	C07/A09	BnC3H43	BnC3H51	87	78	0.0798381	0.190173	0.419817	negative selection	6.33911		quadriplex			2
		85	A09/A03	BnC3H51	BnC3H143	75	77	0.0752629	0.161242	0.46677	negative selection	5.37473		quadriplex
		86	A03/C08	BnC3H143	BnC3H54	88	72	0.0944258	0.196949	0.479444	negative selection	6.56495		quadriplex
		87	C08/C07	BnC3H54	BnC3H43	82	64	0.101016	0.232381	0.434701	negative selection	7.74602		quadriplex
		88	C07/A03	BnC3H43	BnC3H143	80	91	0.0231007	0.0622347	0.371187	negative selection	2.07449		quadriplex
		89	A09/C08	BnC3H51	BnC3H54	93	90	0.0409236	0.0689343	0.593661	negative selection	2.29781		quadriplex
Others	AtC3H16	90	A07/C06	BnC3H79	BnC3H97	96	96	0.0143229	0.0748751	0.19129	negative selection	2.49584		double	42
	AtC3H19/AtC3H38	91	A09/C09	BnC3H83	BnC3H38	93	85	0.0499436	0.106147	0.470514	negative selection	3.53823		double	43
	AtC3H22	95	C08/A09	BnC3H122	BnC3H53	97	97	0.0121058	0.0346155	0.349721	negative selection	1.15385		double	44
	AtC3H24	96	C04/A07	BnC3H89	BnC3H112	97	95	0.0175097	0.136576	0.128205	negative selection	4.55252		double	45

## Sheet: result
Duplication genes of CCCH in B.napus
Sub		Chr	Duplication gene pairs		Cover of CDS %	Identify of protein %	Ka	Ks	Ka/Ks	Mode of Selection	Date (Mya)	Duplicate Type	duplication
Ⅰ	AtC3H3	A03/C03	BnC3H136	BnC3H124	94	92	0.0261588	0.0626178	0.417754	negative selection	2.08726	segmental duplication	double
	AtC3H3	C04/A05	BnC3H57	BnC3H9	89	85	0.03083	0.0878078	0.351108	negative selection	2.92693	segmental duplication	double
	AtC3H3/AtC3H26	A04/C04	BnC3H8	BnC3H32	81	97	0.0841488	0.144114	0.583905	negative selection	4.80379	segmental duplication	double
	AtC3H32	C04/A05	BnC3H11	BnC3H125	88	95	0.0111188	0.0463021	0.240136	negative selection	1.5434	segmental duplication	triple
		C03/A05	BnC3H94	BnC3H125	75	77	0.170627	0.457369	0.373063	negative selection	15.2456	segmental duplication
		C03/C04	BnC3H94	BnC3H11	55	76	0.174314	0.443981	0.392617	negative selection	14.7994	segmental duplication
	AtC3H33/AtC3H57	A05/A03	BnC3H5	BnC3H106	72	85	0.0496568	0.251668	0.197311	negative selection	8.38893	segmental duplication	double
	AtC3H34	A05/C05	BnC3H33	BnC3H114	99	96	0.00935968	0.139674	0.0670112	negative selection	4.65578	segmental duplication	double
	AtC3H34	A03/C03	BnC3H105	BnC3H120	93	95	0.0203161	0.0944931	0.215001	negative selection	3.14977	segmental duplication	double
	AtC3H37	A05/C05	BnC3H1	BnC3H70	95	97	0.00582648	0.0709345	0.082139	negative selection	2.36448	segmental duplication	double
	AtC3H58	C03/A03	BnC3H132	BnC3H139	100	98	0.0121966	0.0416145	0.293084	negative selection	1.38715	segmental duplication	double
	AtC3H58	A02/C02	BnC3H30	BnC3H110	88	87	0.0447979	0.118063	0.379442	negative selection	3.93542	segmental duplication	double
	AtC3H58	C09/A10	BnC3H72	BnC3H147	100	95	0.0200734	0.101103	0.198545	negative selection	3.37009	segmental duplication	double
	AtC3H67	A06/C03	BnC3H69	BnC3H134	95	92	0.0196107	0.124529	0.157479	negative selection	4.15096	segmental duplication	double
Ⅱ	AtC3H14	C06/A07	BnC3H10	BnC3H96	93	97	0.0141164	0.150809	0.0936044	negative selection	5.02697	segmental duplication	double
	AtC3H15	A07/C06	BnC3H95	BnC3H109	93	96	0.00557883	0.0657698	0.0848235	negative selection	2.19233	segmental duplication	double
Ⅲ	AtC3H1/AtC3H51	C05/A10	BnC3H82	BnC3H142	99	92	0.0204116	0.109239	0.186853	negative selection	3.64129	segmental duplication	double
Ⅳ	AtC3H48/AtC3H63	C01/A01	BnC3H29	BnC3H140	100	97	0.00728224	0.061873	0.117697	negative selection	2.06243	segmental duplication	double
	AtC3H59/AtC3H62	C04/C04	BnC3H59	BnC3H60	89	88	0.0496004	0.167838	0.295525	negative selection	5.59461	tandem duplication	quadriplex
		C04/C04	BnC3H60	BnC3H61	85	91	0.0454998	0.0790204	0.575799	negative selection	2.63401	tandem duplication
		C04/A04	BnC3H61	BnC3H77	85	88	0.0605125	0.203042	0.298029	negative selection	6.76807	segmental duplication
		A04/C04	BnC3H77	BnC3H59	89	88	0.0474211	0.167251	0.283532	negative selection	5.57504	segmental duplication
		C04/C04	BnC3H59	BnC3H61	78	88	0.0347762	0.12288	0.283011	negative selection	4.09598	tandem duplication
		C04/A04	BnC3H60	BnC3H77	100	96	0.0184294	0.0776479	0.237346	negative selection	2.58826	segmental duplication
	AtC3H63	A03/A10	BnC3H62	BnC3H99	70	84	0.0498452	0.325159	0.153295	negative selection	10.8386	segmental duplication	double
Ⅵ	AtC3H12	A05/C05	BnC3H13	BnC3H102	70	83	0.0568929	0.343149	0.165796	negative selection	11.4383	segmental duplication	double
	AtC3H28	A05/C04	BnC3H47	BnC3H133	88	80	0.0552118	0.140674	0.392482	negative selection	4.68912	segmental duplication	double
	AtC3H39	C03/A03	BnC3H28	BnC3H129	95	91	0.0172457	0.13882	0.124231	negative selection	4.62733	segmental duplication	double
	AtC3H39	A07/C07	BnC3H74	BnC3H154	94	88	0.0266744	0.0337847	0.78954	negative selection	1.12616	segmental duplication	double
	AtC3H39	A07/A02	BnC3H75	BnC3H84	100	98	0.00875648	0.0228763	0.382775	negative selection	0.762545	segmental duplication	triple
		A02/C07	BnC3H84	BnC3H153	79	75	0.0887987	0.124451	0.713524	negative selection	4.14836	segmental duplication
		C07/A07	BnC3H153	BnC3H75	71	75	0.090204	0.140714	0.641045	negative selection	4.69046	segmental duplication
	AtC3H39	A01/C01	BnC3H92	BnC3H93	100	93	0.0122165	0.137554	0.0888123	negative selection	4.58514	segmental duplication	double
Ⅶ	AtC3H36	C03/A03	BnC3H100	BnC3H103	90	95	0.0312693	0.120453	0.259597	negative selection	4.01511	segmental duplication	double
	AtC3H52	A05/C05	BnC3H2	BnC3H101	96	98	0	0.109108	0	negative selection	3.63694	segmental duplication	double
Ⅷ	AtC3H6/AtC3H45/AtC3H68	A06/C05	BnC3H44	BnC3H64	97	90	0.0550967	0.0635974	0.866335	negative selection	2.11991	segmental duplication	double
Ⅸ	AtC3H2	C05/A10	BnC3H3	BnC3H141	100	96	0.014126	0.0660597	0.213838	negative selection	2.20199	segmental duplication	double
	AtC3H2	A08/C08	BnC3H88	BnC3H138	94	86	0.0270978	0.192936	0.140449	negative selection	6.43121	segmental duplication	double
	AtC3H6	A10/C09	BnC3H6	BnC3H126	83	91	0.0223145	0.178341	0.125122	negative selection	5.94471	segmental duplication	double
	AtC3H20	A07/C07	BnC3H56	BnC3H131	86	97	0.0151	0.109201	0.138278	negative selection	3.64003	segmental duplication	double
	AtC3H23/AtC3H54	C09/A10	BnC3H45	BnC3H127	100	98	0.00882493	0.0882908	0.099953	negative selection	2.94303	segmental duplication	double
	AtC3H29	C03/A03	BnC3H35	BnC3H118	70	88	0.0481566	0.157056	0.306621	negative selection	5.2352	segmental duplication	triple
		A03/A05	BnC3H118	BnC3H15	88	80	0.0872063	0.365176	0.238806	negative selection	12.1725	segmental duplication
		A05/C03	BnC3H15	BnC3H35	88	80	0.106231	0.389309	0.272869	negative selection	12.977	segmental duplication
	AtC3H30	C03/A03	BnC3H26	BnC3H55	97	94	0.0300378	0.133848	0.224416	negative selection	4.46161	segmental duplication	double
	AtC3H30	C04/A04	BnC3H81	BnC3H116	100	94	0.00624774	0.132485	0.0471582	negative selection	4.41616	segmental duplication	double
	AtC3H47	A05/C08	BnC3H19	BnC3H148	96	98	0.00644213	0.0784663	0.0821006	negative selection	2.61554	segmental duplication	double
	AtC3H56	A10/C09	BnC3H17	BnC3H98	96	92	0.00725432	0.118142	0.0614034	negative selection	3.93807	segmental duplication	double
	AtC3H56	A02/C02	BnC3H137	BnC3H144	70	90	0.0325494	0.163777	0.198742	negative selection	5.45925	segmental duplication	double
	AtC3H61	A06/A09	BnC3H25	BnC3H66	77	76	0.105308	0.38087	0.276494	negative selection	12.6957	segmental duplication	triple
		A09/C07	BnC3H66	BnC3H155	100	76	0.0965977	0.338364	0.285484	negative selection	11.2788	segmental duplication
		C07/A06	BnC3H155	BnC3H25	100	94	0.0273379	0.0522762	0.522951	negative selection	1.74254	segmental duplication
XI	AtC3H8	A07/C07	BnC3H34	BnC3H111	97	96	0.00897677	0.0983942	0.0912327	negative selection	3.27981	segmental duplication	double
XIII	AtC3H21	A07/C08	BnC3H48	BnC3H128	77	96	0.0165579	0.308314	0.0537046	negative selection	10.2771	segmental duplication	double
	AtC3H21	A09/C07	BnC3H71	BnC3H115	92	96	0.0224112	0.295709	0.0757879	negative selection	9.85697	segmental duplication	double
XIV		A03/C03	BnC3H104	BnC3H119	96	98	0.00437798	0.0870146	0.0503131	negative selection	2.90049	segmental duplication	double
	AtC3H35	A08/C08	BnC3H39	BnC3H58	86	97	0.0755538	0.172781	0.43728	negative selection	5.75937	segmental duplication	double
	AtC3H35	A08/C08	BnC3H68	BnC3H145	74	91	0.180606	0.387434	0.46616	negative selection	12.9145	segmental duplication	double
XV	AtC3H44	C07/A09	BnC3H43	BnC3H51	87	78	0.0798381	0.190173	0.419817	negative selection	6.33911	segmental duplication	quadriplex
		A09/A03	BnC3H51	BnC3H143	75	77	0.0752629	0.161242	0.46677	negative selection	5.37473	segmental duplication
		A03/C08	BnC3H143	BnC3H54	88	72	0.0944258	0.196949	0.479444	negative selection	6.56495	segmental duplication
		C08/C07	BnC3H54	BnC3H43	82	70	0.101016	0.232381	0.434701	negative selection	7.74602	segmental duplication
		C07/A03	BnC3H43	BnC3H143	80	91	0.0231007	0.0622347	0.371187	negative selection	2.07449	segmental duplication
		A09/C08	BnC3H51	BnC3H54	93	90	0.0409236	0.0689343	0.593661	negative selection	2.29781	segmental duplication
Others	AtC3H16	A07/C06	BnC3H79	BnC3H97	96	96	0.0143229	0.0748751	0.19129	negative selection	2.49584	segmental duplication	double
	AtC3H19/AtC3H38	A09/C09	BnC3H83	BnC3H38	93	85	0.0499436	0.106147	0.470514	negative selection	3.53823	segmental duplication	double
	AtC3H22	C08/A09	BnC3H122	BnC3H53	97	97	0.0121058	0.0346155	0.349721	negative selection	1.15385	segmental duplication	double
	AtC3H24	C04/A07	BnC3H89	BnC3H112	97	95	0.0175097	0.136576	0.128205	negative selection	4.55252	segmental duplication	double
