# Supplementary material for: Systematic analysis of CCCH zinc finger family in Brassica napus showed that BnRR-TZFs are involved in stress resistance
Source: BMC Plant Biol. 2021 Nov 23;21:555. doi: 10.1186/s12870-021-03340-8 (PMC8609832; doi:10.1186/s12870-021-03340-8)
Supplement: Supplementary file 4 — Additional file 4. (XLS 32 kb) [file 12870_2021_3340_MOESM4_ESM.xls]

## Sheet: plant CCCH types
Number of CCCH types in plants
CCCH Type	543	743	753	763	843	852	853	863	953	1053	1253	1453	1763	663	CCH	653	963	1553	1353	1143	854	sum
B.napus	27	5	94	0	2	0	250	0	0	2	0	0	4	1	6	0	0	0	0	0	0	391
A.thaliana	11	5	42	1	2	0	83	1	3	1	0	0	0	1	2	0	0	0	0	0	0	152
B.rapa	15	8	72	1	2	1	142	2	5	3	1	1	3	0	0	0	0	0	0	0	0	256
C.mandarin	8	7	46	0	1	0	63	1	3	2	0	0	0	1	0	0	0	0	0	0	0	132
M.truncatula	5	0	25	1	0	0	53	0	2	0	0	0	0	0	0	0	0	0	0	0	0	86
S.lycopersicum	7	10	52	1	2	0	80	1	6	3	0	0	0	1	0	2	1	0	0	0	0	166
V.vinifera	9	13	50	0	1	0	72	1	4	1	0	0	1	0	0	0	0	0	0	1	0	153
Z.mays	9	11	45	4	4	0	98	1	2	0	2	0	1	1	1	0	0	0	1	0	0	180
O.sativa	9	8	41	2	1	0	77	0	6	3	0	0	0	1	0	0	0	1	0	0	1	150
Ratio of CCCH types in plants
ratio
B.napus	0.0690537	0.0127877	0.240409	-	0.00511509	-	0.639386	-	-	0.00511509	-	-	0.0102302	0.00255754	0.0153453	-	-	-	-	-	-	1
A.thaliana	0.0723684	0.0328947	0.276316	0.00657895	0.0131579	-	0.546053	0.00657895	0.0197368	0.00657895	-	-	-	0.00657895	0.0131579	-	-	-	-	-	-	1
B.rapa	0.0585938	0.03125	0.28125	0.00390625	0.0078125	0.00390625	0.554688	0.0078125	0.0195312	0.0117188	0.00390625	0.00390625	0.0117188	-	-	-	-	-	-	-	-	1
C.mandarin	0.0606061	0.0530303	0.348485	-	0.00757576	-	0.477273	0.00757576	0.0227273	0.0151515	-	-	-	0.00757576	-	-	-	-	-	-	-	1
M.truncatula	0.0581395	-	0.290698	0.0116279	-	-	0.616279	-	0.0232558	-	-	-	-	-	-	-	-	-	-	-	-	1
S.lycopersicum	0.0421687	0.060241	0.313253	0.0060241	0.0120482	-	0.481928	0.0060241	0.0361446	0.0180723	-	-	-	0.0060241	-	0.0120482	0.0060241	-	-	-	-	1
V.vinifera	0.0588235	0.0849673	0.326797	-	0.00653595	-	0.470588	0.00653595	0.0261438	0.00653595	-	-	0.00653595	-	-	-	-	-	-	0.00653595	-	1
Z.mays	0.05	0.0611111	0.25	0.0222222	0.0222222	-	0.544444	0.00555556	0.0111111	-	0.0111111	-	0.00555556	0.00555556	0.00555556	-	-	-	0.00555556	-	-	1
O.sativa	0.06	0.0533333	0.273333	0.0133333	0.00666667	-	0.513333	-	0.04	0.02	-	-	-	0.00666667	-	-	-	0.00666667	-	-	0.00666667	1
