# Supplementary material for: Systematic analysis of CCCH zinc finger family in Brassica napus showed that BnRR-TZFs are involved in stress resistance
Source: BMC Plant Biol. 2021 Nov 23;21:555. doi: 10.1186/s12870-021-03340-8 (PMC8609832; doi:10.1186/s12870-021-03340-8)
Supplement: Supplementary file 5 — Additional file 5. (XLS 53 kb) [file 12870_2021_3340_MOESM5_ESM.xls]

## Sheet: Sheet1
The prediction of promoter cis-acting element in subfamily Ⅸ
	ABA	Anaerobic Related	MeJA		MYB binding site involved in drought-inducibility					MYBHv1 binding site		GA	gibberellin-responsive element	low temperature	SA	salicylic acid responsiveness	auxin-responsive element	auxin responsiveness	wound-responsive element		protein binding site	involved in seed-specific regulation
	ABRE	ARE	CGTCA-motif	TGACG-motif	MBS	MYB	MYB recognition site	MYB-like sequence	Myb-binding site	CCAAT-box	MYC	P-box	GARE-motif	LTR	TCA-element	SARE	TGA-element	AuxRR-core	WUN-motif		HD-Zip 3	RY-element
BnC3H3	6	2	4	4	0	1	0	0	0	0	4	1	0	0	0	0	0	0	0		0	0
BnC3H6	4	4	2	2	0	0	0	0	0	0	3	0	0	1	2	0	2	0	0		0	0
BnC3H15	1	1	0	0	0	2	0	0	2	0	5	2	0	0	1	0	0	1	0		0	0
BnC3H17	8	0	2	2	0	4	1	4	1	1	2	0	0	2	1	0	0	0	1		0	0
BnC3H19	1	4	4	4	1	4	0	3	2	0	2	2	0	2	0	0	2	0	0		0	0
BnC3H21	1	2	1	1	0	1	0	1	0	0	0	3	0	0	0	0	0	0	0		0	1
BnC3H25	2	3	0	0	1	0	0	0	2	0	4	1	0	0	0	0	0	0	0		0	0
BnC3H26	0	3	1	1	0	3	0	3	1	0	6	1	0	0	0	0	0	0	0		0	0
BnC3H35	0	7	1	1	0	1	0	1	0	0	2	0	0	0	1	0	1	0	0		0	0
BnC3H45	4	2	2	2	0	1	1	1	1	3	2	0	0	1	1	0	1	0	0		0	0
BnC3H55	3	3	4	4	1	7	0	3	2	0	3	0	1	0	0	0	0	0	0		0	0
BnC3H56	5	1	2	2	0	2	0	2	2	0	2	0	0	0	2	0	0	0	0		1	0
BnC3H66	1	1	0	0	1	3	0	2	2	0	2	0	0	0	0	0	0	0	0		0	0
BnC3H81	5	3	0	0	0	1	0	1	4	0	0	0	0	1	0	0	0	0	0		0	0
BnC3H88	2	2	0	0	1	4	0	0	1	0	4	0	0	0	1	0	0	0	0		0	0
BnC3H98	8	0	2	2	0	4	1	4	0	0	2	0	0	1	0	0	0	0	1		0	0
BnC3H116	5	3	0	0	0	1	0	1	4	0	0	0	0	1	1	0	0	0	0		0	0
BnC3H118	0	5	1	1	1	4	0	2	2	0	0	0	1	0	0	0	0	0	0		0	0
BnC3H126	6	5	5	5	2	1	0	0	2	0	0	0	0	1	1	0	1	1	1		0	0
BnC3H127	3	2	2	2	0	2	1	1	1	1	3	0	0	1	1	0	1	0	0		0	0
BnC3H131	4	3	2	2	0	3	0	2	1	0	3	0	0	1	0	0	1	0	0		1	0
BnC3H137	8	1	0	0	0	2	0	1	0	0	3	0	0	3	0	0	0	0	2		0	0
BnC3H138	7	4	0	0	1	4	0	0	2	0	2	0	0	0	1	1	0	1	0		0	0
BnC3H141	2	3	2	2	0	1	0	0	0	0	4	0	0	0	1	0	3	0	2		0	0
BnC3H144	1	2	1	1	0	5	0	3	1	0	3	1	1	0	0	0	0	0	0		0	0
BnC3H148	1	4	4	4	1	5	0	3	3	0	2	0	0	2	2	0	0	0	0		0	0
BnC3H155	6	2	0	0	1	1	0	1	1	0	2	0	0	5	0	0	0	0	1		0	0
