# Supplementary material for: Systematic analysis of CCCH zinc finger family in Brassica napus showed that BnRR-TZFs are involved in stress resistance
Source: BMC Plant Biol. 2021 Nov 23;21:555. doi: 10.1186/s12870-021-03340-8 (PMC8609832; doi:10.1186/s12870-021-03340-8)
Supplement: Supplementary file 6 — Additional file 6. (XLS 31 kb) [file 12870_2021_3340_MOESM6_ESM.xls]

## Sheet: subfamily Ⅸ
Primers list of subfamily-IX in B. napus
Gene name	Sequence (5'-3')
BnC3H3-F	GGTGAGGTTTGTCCCGAGTT
BnC3H3-R	ATGGGATGGAGCCAACACTC
BnC3H6-F	GGTCCGGTTTATGGTACGGG
BnC3H6-R	AAGGCGGCGATCATAAGAGG
BnC3H15-F	GCGCGAGGAGAGTTTGTTTC
BnC3H15-R	GCAAAGGTGGTGGTGTGTTC
BnC3H17-F	TCCCAAGACGCTTCTGACAC
BnC3H17-R	AGAACAGACGAGACGCCAAG
BnC3H19-F	TTGATGCTTCTGCTTCGGCT
BnC3H19-R	TCCTCGGAGAAGCCACAAAC
BnC3H21-F	AGTATCCAGCAGATGCGTCC
BnC3H21-R	GTTCTCGCCAGGATGAACGA
BnC3H25-F	CCTTACGCCGGAGACCATTT
BnC3H25-R	GTGTAGTGATACCGGCGAGG
BnC3H26-F	GCTCGTCGCGTTTGTTTCTT
BnC3H26-R	GACGATGATGGCGAGAGAGG
BnC3H35-F	CCCTTCTTCTCCTGTGAGGC
BnC3H35-R	CGTCTAGCAAACGCTGAGGA
BnC3H45-F	TGACATTCTACGGCATCGGG
BnC3H45-R	AAGCGTACATGCGGAACTCA
BnC3H55-F	CCTGATGAGCTTCGACCGTT
BnC3H55-R	CGAGGATGATGGCGAGAGAG
BnC3H56-F	TCATCGTGCCTATCCAACGG
BnC3H56-R	CGACAGTTCCGGGTCAGAAT
BnC3H66-F	TCCACCGTTATCTCCGGCTA
BnC3H66-R	GGTGACAGGAGACGACAAGG
BnC3H81-F	CCTGGGAGCAATCTACGGTC
BnC3H81-R	GCTCGTACTCCGCCAACATA
BnC3H88-F	GTCGTGATCCTCGTCGGTTT
BnC3H88-R	TGGAGCCAACACTCGAAGAC
BnC3H98-F	AACTTGGCGTCTCGTCTGTT
BnC3H98-R	ATGGCTCGTGGAGAATGGTG
BnC3H116-F	TCCTCGGAATGTGGTTGAGC
BnC3H116-R	TGCTCCCTGGATCTAAGGCT
BnC3H118-F	ACTCACACGATTGGACCGAG
BnC3H118-R	ACCCTTTACGAAACTCGGGG
BnC3H126-F	GAGACGCGATCCGAGAAAGT
BnC3H126-R	GCAATTCGTCTCGTCCTTGC
BnC3H127-F	GGAGCCGCAGTTTCCTACTT
BnC3H127-R	AAGCGTACATGCGGAACTCA
BnC3H131-F	TGAACTGCGAGCGAAGATGT
BnC3H131-R	CGTCAGTTCAGAGACCCACC
BnC3H137-F	TGTTCTCGAGCCTACTCCCA
BnC3H137-R	ACTTCCTCGGGTCTCTCCTC
BnC3H138-F	TTTGTCCCGAGTTTCGTCGT
BnC3H138-R	TAAGCTGACGTGGCGAATGA
BnC3H141-F	GAGGCTTCCCCTCGTTCTTC
BnC3H141-R	CGCGTAAGGATCATCGGTGT
BnC3H144-F	ACCCGATTGATCCGTCCTTG
BnC3H144-R	GACTTCCTCGGGTCTCTCCT
BnC3H148-F	CCACCTGCTCTGCATCTCAA
BnC3H148-R	GGGTAATGCTGGTGGCTCAT
BnC3H155-F	CCTTACGCCGGAGACCATTT
BnC3H155-R	GTGTAGTGATACCGGCGAGG
